# Supplementary material for: Bis(2,2′-bipyridine-κ2 N,N′)(3-methyl­benzoato-κ2 O,O′)zinc 3-methyl­benzo­ate–3-methyl­benzoic acid–water (1/1/2)
Source: Acta Crystallogr Sect E Struct Rep Online. 2012 Aug 8;68(Pt 9):m1156–7. doi: 10.1107/S1600536812034216 (PMC3435584; doi:10.1107/S1600536812034216)
Supplement: Supplementary file 1 [file e-68-m1156-sup1.cif]

##############################################################################
#                                                                            #
# This CIF contains the data in a paper accepted for publication in          #
# Acta Crystallographica Section E. It conforms to the requirements of       #
# Notes for Authors for Acta Crystallographica Section E, and has been       #
# peer reviewed under the auspices of the IUCr Commission on Journals.       #
#                                                                            #
# Full details of the Crystallographic Information File format               #
# are given in the paper "The Crystallographic Information File (CIF):       #
# a New Standard Archive File for Crystallography" by S. R. Hall, F. H.      #
# Allen and I. D. Brown [Acta Cryst. (1991), A47, 655-685].                  #
#                                                                            #
# The current version of the core CIF dictionary is obtainable from          #
# ftp://ftp.iucr.org/pub/cif_core.dic.                                       #
#                                                                            #
# Software is freely available for graphical display of the structure(s)     #
# in this CIF. For information consult the CIF software page                 #
# http://www.iucr.org/resources/cif/software.                                #
#                                                                            #
# This file may be used for bona fide research purposes within the           #
# scientific community so long as proper attribution is given to the journal # 
# article from which it was obtained.                                        #
#                                                                            #
##############################################################################
data_global
_audit_creation_method     'form.cif (version 2.0)'
_journal_data_validation_number     ?
_journal_date_recd_electronic     2012-07-04
_journal_date_accepted     2012-08-01
_journal_name_full     'Acta Crystallographica, Section E'
_journal_year     2012
_journal_volume     68
_journal_issue      9
_journal_page_first     m1156
_journal_page_last     m1157
_journal_paper_category     QM
_journal_paper_doi     10.1107/S1600536812034216
_journal_coeditor_code     MW2076
_publ_contact_author_name     'Jian-li Lin'
_publ_contact_author_address
;
   Center of Applied Solid State Chemistry Research
   Ningbo University
   Ningbo, Zhejiang 315211, People's Republic of China
;
_publ_contact_author_email     'linjianli@nbu.edu.cn'
_publ_contact_author_fax     '86 574 87600791'
_publ_contact_author_phone     '86 574 87600791'
_publ_section_title
;\
Bis(2,2'-bipyridine-\k^2^<i>N</i>,<i>N</i>')(3-methylbenzoato-\k^2^<i>O</i>,\
<i>O</i>')zinc 3-methylbenzoate--3-methylbenzoic acid--water (1/1/2)
;
loop_
    _publ_author_name
    _publ_author_footnote
    _publ_author_address
    'Qiu-qi Ye' ?
;
   Center of Applied Solid State Chemistry Research
   Ningbo University
   Ningbo, Zhejiang 315211, People's Republic of China
;
    'Jin-li Qi' ?
;
   Center of Applied Solid State Chemistry Research
   Ningbo University
   Ningbo, Zhejiang 315211, People's Republic of China
;
    'Jian-li Lin' ?
;
   Center of Applied Solid State Chemistry Research
   Ningbo University
   Ningbo, Zhejiang 315211, People's Republic of China
;
data_I
_audit_creation_method     SHELXL-97
_chemical_name_systematic
;
Bis(2,2'-bipyridine-\k^2^<i>N</i>,<i>N</i>')(3-methylbenzoato-
\k^2^<i>O</i>,<i>O</i>')zinc 3-methylbenzoate--3-methylbenzoic acid--water
(1/1/2)
;
_chemical_name_common     ?
_chemical_formula_moiety     'C28 H23 N4 O2 Zn +, C8 H7 O2 -, C8 H8 O2, 2(H2 O)'
_chemical_formula_sum     'C44 H42 N4 O8 Zn'
_chemical_formula_iupac
                      '[Zn (C8 H7 O2) (C10 H8 N2)2] (C8 H7 O2), C8 H8 O2, 2H2 O'
_chemical_formula_weight     820.21
_chemical_melting_point     ?
_symmetry_cell_setting     triclinic
_symmetry_space_group_name_H-M     'P -1'
_symmetry_space_group_name_Hall     '-P 1'
loop_
    _symmetry_equiv_pos_as_xyz
    'x, y, z'
    '-x, -y, -z'
_cell_length_a     12.690(3)
_cell_length_b     13.632(3)
_cell_length_c     14.493(3)
_cell_angle_alpha     96.87(3)
_cell_angle_beta     115.47(3)
_cell_angle_gamma     110.96(3)
_cell_volume     1999.4(13)
_cell_formula_units_Z     2
_cell_measurement_reflns_used     19803
_cell_measurement_theta_min     3.04
_cell_measurement_theta_max     27.48
_cell_measurement_temperature     293(2)
_exptl_crystal_description     block
_exptl_crystal_colour     colorless
_exptl_crystal_size_max     0.390
_exptl_crystal_size_mid     0.340
_exptl_crystal_size_min     0.320
_exptl_crystal_density_diffrn     1.362
_exptl_crystal_density_meas     ?
_exptl_crystal_density_method     'not measured'
_exptl_crystal_F_000     856
_exptl_absorpt_coefficient_mu     0.673
_exptl_absorpt_correction_type     multi-scan
_exptl_absorpt_process_details     '(ABSCOR; Higashi, 1995)'
_exptl_absorpt_correction_T_min     0.769
_exptl_absorpt_correction_T_max     0.806
_exptl_special_details
;
;
_diffrn_ambient_temperature     293(2)
_diffrn_radiation_type     MoK\a
_diffrn_radiation_wavelength     0.71073
_diffrn_radiation_source     'fine-focus sealed tube'
_diffrn_radiation_monochromator     graphite
_diffrn_measurement_device_type     'Rigaku R-AXIS RAPID'
_diffrn_measurement_method     '\w scans'
_diffrn_detector_area_resol_mean     ?
_diffrn_reflns_number     19803
_diffrn_reflns_av_R_equivalents     0.0284
_diffrn_reflns_av_sigmaI/netI     0.0401
_diffrn_reflns_theta_min     3.04
_diffrn_reflns_theta_max     27.48
_diffrn_reflns_theta_full     27.48
_diffrn_measured_fraction_theta_max     0.990
_diffrn_measured_fraction_theta_full     0.990
_diffrn_reflns_limit_h_min     -15
_diffrn_reflns_limit_h_max     16
_diffrn_reflns_limit_k_min     -17
_diffrn_reflns_limit_k_max     17
_diffrn_reflns_limit_l_min     -18
_diffrn_reflns_limit_l_max     18
_diffrn_standards_number     ?
_diffrn_standards_interval_count     ?
_diffrn_standards_interval_time     ?
_diffrn_standards_decay_%     ?
_refine_special_details
;
Refinement of <i>F</i>^2^ against ALL reflections. The weighted <i>R</i>-factor
<i>wR</i> and goodness of fit <i>S</i> are based on <i>F</i>^2^, conventional
<i>R</i>-factors <i>R</i> are based on <i>F</i>, with <i>F</i> set to zero for
negative <i>F</i>^2^. The threshold expression of <i>F</i>^2^ >
\s(<i>F</i>^2^) is used only for calculating <i>R</i>-factors(gt) <i>etc</i>.
and is not relevant to the choice of reflections for refinement.
<i>R</i>-factors based on <i>F</i>^2^ are statistically about twice as large
as those based on <i>F</i>, and <i>R</i>- factors based on ALL data will be
even larger.
;
_reflns_number_total     9165
_reflns_number_gt     5744
_reflns_threshold_expression     I>2sigma(I)
_refine_ls_structure_factor_coef     Fsqd
_refine_ls_matrix_type     full
_refine_ls_R_factor_all     0.0858
_refine_ls_R_factor_gt     0.0412
_refine_ls_wR_factor_gt     0.0946
_refine_ls_wR_factor_ref     0.1468
_refine_ls_goodness_of_fit_ref     1.137
_refine_ls_restrained_S_all     1.137
_refine_ls_number_reflns     9077
_refine_ls_number_parameters     514
_refine_ls_number_restraints     0
_refine_ls_hydrogen_treatment     constr
_refine_ls_weighting_scheme     calc
_refine_ls_weighting_details
         'calc w=1/[\s^2^(Fo^2^)+(0.0452P)^2^+1.4221P] where P=(Fo^2^+2Fc^2^)/3'
_atom_sites_solution_hydrogens     geom
_atom_sites_solution_primary     direct
_atom_sites_solution_secondary     difmap
_refine_ls_shift/su_max     0.001
_refine_ls_shift/su_mean     0.000
_refine_diff_density_max     0.770
_refine_diff_density_min     -0.864
_refine_ls_extinction_method     none
_refine_ls_extinction_coef     ?
loop_
    _atom_type_symbol
    _atom_type_description
    _atom_type_scat_dispersion_real
    _atom_type_scat_dispersion_imag
    _atom_type_scat_source
    'C' 'C' 0.0033 0.0016
                         'International Tables Vol C Tables 4.2.6.8 and 6.1.1.4'
    'H' 'H' 0.0000 0.0000
                         'International Tables Vol C Tables 4.2.6.8 and 6.1.1.4'
    'N' 'N' 0.0061 0.0033
                         'International Tables Vol C Tables 4.2.6.8 and 6.1.1.4'
    'O' 'O' 0.0106 0.0060
                         'International Tables Vol C Tables 4.2.6.8 and 6.1.1.4'
    'Zn' 'Zn' 0.2839 1.4301
                         'International Tables Vol C Tables 4.2.6.8 and 6.1.1.4'
_computing_data_collection     'RAPID-AUTO (Rigaku, 1998)'
_computing_cell_refinement     'RAPID-AUTO (Rigaku, 1998)'
_computing_data_reduction     'CrystalStructure (Rigaku/MSC, 2004)'
_computing_structure_solution     'SHELXS97 (Sheldrick, 2008)'
_computing_structure_refinement     'SHELXL97 (Sheldrick, 2008)'
_computing_molecular_graphics     'ORTEPII (Johnson, 1976)'
_computing_publication_material     'SHELXL97 (Sheldrick, 2008)'
loop_
    _atom_site_type_symbol
    _atom_site_label
    _atom_site_fract_x
    _atom_site_fract_y
    _atom_site_fract_z
    _atom_site_U_iso_or_equiv
    _atom_site_adp_type
    _atom_site_calc_flag
    _atom_site_refinement_flags
    _atom_site_occupancy
    _atom_site_symmetry_multiplicity
    _atom_site_disorder_assembly
    _atom_site_disorder_group
    Zn Zn1 0.71782(4) 0.74557(3) 0.74582(3) 0.05259(13) Uani d . 1 1 . .
    O O1 0.6240(2) 0.79631(18) 0.61420(18) 0.0632(6) Uani d . 1 1 . .
    O O2 0.8392(2) 0.88498(18) 0.70427(18) 0.0640(6) Uani d . 1 1 . .
    N N1 0.6910(3) 0.8470(2) 0.8486(2) 0.0607(7) Uani d . 1 1 . .
    N N2 0.8825(3) 0.7897(2) 0.8995(2) 0.0545(6) Uani d . 1 1 . .
    N N3 0.5646(3) 0.5914(2) 0.7187(2) 0.0519(6) Uani d . 1 1 . .
    N N4 0.7404(2) 0.6278(2) 0.6566(2) 0.0512(6) Uani d . 1 1 . .
    C C1 0.5911(5) 0.8719(3) 0.8168(4) 0.0818(12) Uani d . 1 1 . .
    H H1A 0.5261 0.8421 0.7441 0.098 Uiso calc R 1 1 . .
    C C2 0.5799(6) 0.9392(4) 0.8863(5) 0.1013(16) Uani d . 1 1 . .
    H H2A 0.5085 0.9544 0.8617 0.122 Uiso calc R 1 1 . .
    C C3 0.6764(6) 0.9836(4) 0.9928(5) 0.1014(17) Uani d . 1 1 . .
    H H3A 0.6712 1.0295 1.0419 0.122 Uiso calc R 1 1 . .
    C C4 0.7802(5) 0.9601(3) 1.0268(3) 0.0820(13) Uani d . 1 1 . .
    H H4A 0.8472 0.9913 1.0988 0.098 Uiso calc R 1 1 . .
    C C5 0.7856(4) 0.8900(2) 0.9540(3) 0.0595(9) Uani d . 1 1 . .
    C C6 0.8922(3) 0.8578(2) 0.9814(2) 0.0574(8) Uani d . 1 1 . .
    C C7 0.9989(4) 0.8958(3) 1.0859(3) 0.0759(11) Uani d . 1 1 . .
    H H7A 1.0054 0.9431 1.1421 0.091 Uiso calc R 1 1 . .
    C C8 1.0940(5) 0.8625(4) 1.1047(4) 0.0896(14) Uani d . 1 1 . .
    H H8A 1.1652 0.8867 1.1743 0.108 Uiso calc R 1 1 . .
    C C9 1.0846(4) 0.7935(4) 1.0215(4) 0.0854(12) Uani d . 1 1 . .
    H H9A 1.1485 0.7703 1.0333 0.103 Uiso calc R 1 1 . .
    C C10 0.9776(4) 0.7598(3) 0.9199(3) 0.0688(9) Uani d . 1 1 . .
    H H10A 0.9712 0.7140 0.8628 0.083 Uiso calc R 1 1 . .
    C C11 0.4801(4) 0.5770(3) 0.7542(3) 0.0656(9) Uani d . 1 1 . .
    H H11A 0.4854 0.6396 0.7934 0.079 Uiso calc R 1 1 . .
    C C12 0.3869(4) 0.4753(3) 0.7356(3) 0.0797(11) Uani d . 1 1 . .
    H H12A 0.3295 0.4686 0.7609 0.096 Uiso calc R 1 1 . .
    C C13 0.3801(4) 0.3831(3) 0.6788(4) 0.0822(12) Uani d . 1 1 . .
    H H13A 0.3185 0.3127 0.6662 0.099 Uiso calc R 1 1 . .
    C C14 0.4645(4) 0.3951(3) 0.6402(3) 0.0653(9) Uani d . 1 1 . .
    H H14A 0.4602 0.3332 0.6010 0.078 Uiso calc R 1 1 . .
    C C15 0.5560(3) 0.5011(2) 0.6610(2) 0.0474(7) Uani d . 1 1 . .
    C C16 0.6491(3) 0.5217(2) 0.6214(2) 0.0469(7) Uani d . 1 1 . .
    C C17 0.6421(3) 0.4389(3) 0.5502(3) 0.0575(8) Uani d . 1 1 . .
    H H17A 0.5778 0.3660 0.5257 0.069 Uiso calc R 1 1 . .
    C C18 0.7316(4) 0.4660(3) 0.5161(3) 0.0669(9) Uani d . 1 1 . .
    H H18A 0.7284 0.4115 0.4683 0.080 Uiso calc R 1 1 . .
    C C19 0.8248(4) 0.5734(3) 0.5529(3) 0.0695(10) Uani d . 1 1 . .
    H H19A 0.8860 0.5930 0.5307 0.083 Uiso calc R 1 1 . .
    C C20 0.8270(3) 0.6521(3) 0.6229(3) 0.0621(9) Uani d . 1 1 . .
    H H20A 0.8910 0.7252 0.6480 0.074 Uiso calc R 1 1 . .
    C C21 0.7311(3) 0.8689(2) 0.6291(3) 0.0550(8) Uani d . 1 1 . .
    C C22 0.7267(3) 0.9366(2) 0.5545(2) 0.0476(7) Uani d . 1 1 . .
    C C23 0.6095(3) 0.9316(3) 0.4820(3) 0.0607(8) Uani d . 1 1 . .
    H H23A 0.5325 0.8853 0.4785 0.073 Uiso calc R 1 1 . .
    C C24 0.6056(4) 0.9951(3) 0.4143(3) 0.0705(10) Uani d . 1 1 . .
    H H24A 0.5264 0.9925 0.3661 0.085 Uiso calc R 1 1 . .
    C C25 0.7197(4) 1.0622(3) 0.4187(3) 0.0637(9) Uani d . 1 1 . .
    H H25A 0.7162 1.1048 0.3729 0.076 Uiso calc R 1 1 . .
    C C26 0.8386(3) 1.0681(2) 0.4890(3) 0.0527(7) Uani d . 1 1 . .
    C C27 0.8408(3) 1.0045(2) 0.5577(2) 0.0511(7) Uani d . 1 1 . .
    H H27A 0.9201 1.0077 0.6066 0.061 Uiso calc R 1 1 . .
    C C28 0.9624(4) 1.1415(3) 0.4927(3) 0.0728(10) Uani d . 1 1 . .
    H H28A 0.9423 1.1788 0.4402 0.109 Uiso calc R 1 1 . .
    H H28B 1.0003 1.0970 0.4767 0.109 Uiso calc R 1 1 . .
    H H28C 1.0237 1.1954 0.5634 0.109 Uiso calc R 1 1 . .
    O O3 0.3649(3) 0.7905(3) 0.0113(3) 0.1100(11) Uani d . 1 1 . .
    O O4 0.3535(2) 0.6528(2) -0.0970(2) 0.0831(8) Uani d . 1 1 . .
    H H4B 0.2712 0.6332 -0.1361 0.125 Uiso d R 1 1 . .
    C C29 0.4130(4) 0.7343(3) -0.0073(4) 0.0706(10) Uani d . 1 1 . .
    C C30 0.5475(3) 0.7524(3) 0.0702(3) 0.0576(8) Uani d . 1 1 . .
    C C31 0.6275(4) 0.8414(3) 0.1670(3) 0.0736(11) Uani d . 1 1 . .
    H H31A 0.5955 0.8875 0.1853 0.088 Uiso calc R 1 1 . .
    C C32 0.7526(4) 0.8601(3) 0.2344(3) 0.0815(12) Uani d . 1 1 . .
    H H32A 0.8061 0.9199 0.2982 0.098 Uiso calc R 1 1 . .
    C C33 0.8006(4) 0.7927(3) 0.2098(3) 0.0713(10) Uani d . 1 1 . .
    H H33A 0.8862 0.8071 0.2572 0.086 Uiso calc R 1 1 . .
    C C34 0.7241(3) 0.7031(3) 0.1155(3) 0.0550(8) Uani d . 1 1 . .
    C C35 0.5977(3) 0.6843(2) 0.0478(2) 0.0514(7) Uani d . 1 1 . .
    H H35A 0.5443 0.6235 -0.0152 0.062 Uiso calc R 1 1 . .
    C C36 0.7767(4) 0.6290(3) 0.0881(4) 0.0773(11) Uani d . 1 1 . .
    H H36A 0.7102 0.5718 0.0201 0.116 Uiso calc R 1 1 . .
    H H36B 0.8021 0.5958 0.1435 0.116 Uiso calc R 1 1 . .
    H H36C 0.8516 0.6719 0.0832 0.116 Uiso calc R 1 1 . .
    O O5 1.1125(3) 0.5888(3) 0.7941(3) 0.1124(12) Uani d . 1 1 . .
    O O6 1.0556(3) 0.4608(3) 0.6469(3) 0.1140(12) Uani d . 1 1 . .
    C C37 1.0410(4) 0.4929(4) 0.7220(5) 0.0855(13) Uani d . 1 1 . .
    C C38 0.9301(3) 0.4148(3) 0.7315(3) 0.0568(8) Uani d . 1 1 . .
    C C39 0.8539(3) 0.3053(3) 0.6656(3) 0.0617(8) Uani d . 1 1 . .
    H H39A 0.8716 0.2778 0.6150 0.074 Uiso calc R 1 1 . .
    C C40 0.7520(4) 0.2372(3) 0.6752(3) 0.0690(10) Uani d . 1 1 . .
    H H40A 0.7012 0.1632 0.6316 0.083 Uiso calc R 1 1 . .
    C C41 0.7246(4) 0.2779(3) 0.7488(3) 0.0718(10) Uani d . 1 1 . .
    H H41A 0.6541 0.2309 0.7533 0.086 Uiso calc R 1 1 . .
    C C42 0.7983(4) 0.3861(3) 0.8160(3) 0.0667(9) Uani d . 1 1 . .
    C C43 0.9022(3) 0.4527(3) 0.8068(3) 0.0635(9) Uani d . 1 1 . .
    H H43A 0.9554 0.5257 0.8529 0.076 Uiso calc R 1 1 . .
    C C44 0.7685(6) 0.4310(5) 0.8969(4) 0.1070(16) Uani d . 1 1 . .
    H H44A 0.8303 0.5079 0.9357 0.160 Uiso calc R 1 1 . .
    H H44B 0.7749 0.3899 0.9467 0.160 Uiso calc R 1 1 . .
    H H44C 0.6813 0.4239 0.8598 0.160 Uiso calc R 1 1 . .
    O O7 0.8097(4) 0.1827(3) 0.2299(3) 0.1370(15) Uani d . 1 1 . .
    H H7B 0.8163 0.2131 0.1827 0.206 Uiso d R 1 1 . .
    H H7C 0.7934 0.2216 0.2699 0.206 Uiso d R 1 1 . .
    O O8 0.8568(4) 0.3458(3) 0.4133(3) 0.1142(12) Uani d . 1 1 . .
    H H8B 0.9155 0.3783 0.4825 0.171 Uiso d R 1 1 . .
    H H8C 0.8661 0.3990 0.3874 0.171 Uiso d R 1 1 . .
loop_
    _atom_site_aniso_label
    _atom_site_aniso_U_11
    _atom_site_aniso_U_22
    _atom_site_aniso_U_33
    _atom_site_aniso_U_12
    _atom_site_aniso_U_13
    _atom_site_aniso_U_23
    Zn1 0.0613(3) 0.0425(2) 0.0479(2) 0.02161(17) 0.02557(18) 0.01111(15)
    O1 0.0661(15) 0.0479(12) 0.0643(14) 0.0136(12) 0.0342(12) 0.0186(11)
    O2 0.0690(16) 0.0485(12) 0.0554(13) 0.0205(11) 0.0217(12) 0.0158(10)
    N1 0.078(2) 0.0464(14) 0.0648(17) 0.0330(14) 0.0386(16) 0.0174(13)
    N2 0.0645(17) 0.0384(13) 0.0479(14) 0.0186(12) 0.0229(13) 0.0122(11)
    N3 0.0627(16) 0.0497(14) 0.0472(13) 0.0248(13) 0.0316(13) 0.0166(11)
    N4 0.0533(15) 0.0439(13) 0.0524(14) 0.0198(12) 0.0269(13) 0.0107(11)
    C1 0.106(3) 0.081(3) 0.089(3) 0.060(3) 0.060(3) 0.034(2)
    C2 0.153(5) 0.092(3) 0.133(4) 0.086(4) 0.103(4) 0.056(3)
    C3 0.178(5) 0.074(3) 0.118(4) 0.074(3) 0.113(4) 0.041(3)
    C4 0.137(4) 0.051(2) 0.072(2) 0.037(2) 0.069(3) 0.0191(18)
    C5 0.088(3) 0.0359(15) 0.0550(18) 0.0198(16) 0.0435(19) 0.0173(14)
    C6 0.071(2) 0.0349(14) 0.0487(17) 0.0105(15) 0.0272(16) 0.0142(13)
    C7 0.086(3) 0.0500(19) 0.052(2) 0.005(2) 0.025(2) 0.0125(16)
    C8 0.078(3) 0.072(3) 0.066(2) 0.011(2) 0.012(2) 0.026(2)
    C9 0.072(3) 0.076(3) 0.084(3) 0.028(2) 0.022(2) 0.036(2)
    C10 0.075(2) 0.058(2) 0.067(2) 0.0316(19) 0.029(2) 0.0239(17)
    C11 0.083(3) 0.066(2) 0.062(2) 0.032(2) 0.050(2) 0.0216(17)
    C12 0.088(3) 0.080(3) 0.083(3) 0.027(2) 0.061(2) 0.031(2)
    C13 0.082(3) 0.063(2) 0.097(3) 0.015(2) 0.054(3) 0.030(2)
    C14 0.067(2) 0.0495(18) 0.073(2) 0.0202(17) 0.0352(19) 0.0175(16)
    C15 0.0498(17) 0.0398(14) 0.0431(15) 0.0169(13) 0.0195(13) 0.0116(12)
    C16 0.0504(17) 0.0414(15) 0.0420(15) 0.0216(13) 0.0179(13) 0.0119(12)
    C17 0.057(2) 0.0505(17) 0.0542(18) 0.0269(16) 0.0208(16) 0.0061(14)
    C18 0.070(2) 0.075(2) 0.062(2) 0.045(2) 0.0319(19) 0.0127(18)
    C19 0.069(2) 0.085(3) 0.076(2) 0.045(2) 0.046(2) 0.027(2)
    C20 0.057(2) 0.0581(19) 0.075(2) 0.0238(16) 0.0384(18) 0.0188(17)
    C21 0.063(2) 0.0371(15) 0.0520(18) 0.0202(15) 0.0238(17) 0.0058(13)
    C22 0.0530(18) 0.0341(14) 0.0463(15) 0.0157(13) 0.0227(14) 0.0072(12)
    C23 0.053(2) 0.0530(18) 0.065(2) 0.0177(16) 0.0259(17) 0.0215(16)
    C24 0.057(2) 0.071(2) 0.071(2) 0.0272(19) 0.0223(19) 0.0286(19)
    C25 0.073(2) 0.0572(19) 0.0578(19) 0.0283(18) 0.0309(18) 0.0243(16)
    C26 0.059(2) 0.0432(16) 0.0530(17) 0.0185(14) 0.0315(16) 0.0100(13)
    C27 0.0513(18) 0.0420(15) 0.0513(17) 0.0184(14) 0.0232(15) 0.0091(13)
    C28 0.073(2) 0.069(2) 0.083(3) 0.027(2) 0.048(2) 0.031(2)
    O3 0.090(2) 0.085(2) 0.167(3) 0.0562(18) 0.066(2) 0.026(2)
    O4 0.0534(15) 0.0782(18) 0.093(2) 0.0271(14) 0.0242(14) 0.0129(15)
    C29 0.067(2) 0.056(2) 0.105(3) 0.0312(19) 0.052(2) 0.032(2)
    C30 0.062(2) 0.0472(17) 0.070(2) 0.0239(16) 0.0406(18) 0.0185(15)
    C31 0.094(3) 0.054(2) 0.082(3) 0.031(2) 0.057(2) 0.0113(18)
    C32 0.083(3) 0.070(2) 0.059(2) 0.019(2) 0.028(2) -0.0019(18)
    C33 0.066(2) 0.072(2) 0.060(2) 0.023(2) 0.0261(19) 0.0182(18)
    C34 0.059(2) 0.0522(17) 0.0575(18) 0.0235(16) 0.0329(17) 0.0241(15)
    C35 0.061(2) 0.0431(15) 0.0523(17) 0.0208(15) 0.0327(16) 0.0149(13)
    C36 0.077(3) 0.076(2) 0.099(3) 0.047(2) 0.049(2) 0.036(2)
    O5 0.0525(17) 0.078(2) 0.153(3) 0.0089(16) 0.0260(19) 0.041(2)
    O6 0.097(2) 0.139(3) 0.166(4) 0.066(2) 0.096(3) 0.086(3)
    C37 0.047(2) 0.091(3) 0.120(4) 0.035(2) 0.035(3) 0.058(3)
    C38 0.0471(18) 0.0550(18) 0.0617(19) 0.0245(15) 0.0203(16) 0.0236(16)
    C39 0.065(2) 0.061(2) 0.062(2) 0.0334(18) 0.0318(18) 0.0166(16)
    C40 0.063(2) 0.0486(18) 0.073(2) 0.0169(17) 0.0267(19) 0.0072(17)
    C41 0.068(2) 0.067(2) 0.084(3) 0.026(2) 0.043(2) 0.033(2)
    C42 0.078(3) 0.067(2) 0.062(2) 0.040(2) 0.0350(19) 0.0239(17)
    C43 0.061(2) 0.0448(17) 0.0561(19) 0.0219(16) 0.0110(17) 0.0085(15)
    C44 0.143(5) 0.122(4) 0.089(3) 0.075(4) 0.074(3) 0.034(3)
    O7 0.205(4) 0.092(2) 0.115(3) 0.074(3) 0.075(3) 0.043(2)
    O8 0.168(3) 0.098(2) 0.156(3) 0.074(2) 0.131(3) 0.057(2)
_geom_special_details
;
 All esds (except the esd in the dihedral angle between two l.s. planes)
 are estimated using the full covariance matrix.  The cell esds are taken
 into account individually in the estimation of esds in distances, angles
 and torsion angles; correlations between esds in cell parameters are only
 used when they are defined by crystal symmetry.  An approximate (isotropic)
 treatment of cell esds is used for estimating esds involving l.s. planes.
;
loop_
    _geom_bond_atom_site_label_1
    _geom_bond_atom_site_label_2
    _geom_bond_site_symmetry_2
    _geom_bond_distance
    _geom_bond_publ_flag
    Zn1 N2 . 2.114(3) ?
    Zn1 O1 . 2.118(3) ?
    Zn1 N4 . 2.118(2) ?
    Zn1 N1 . 2.129(3) ?
    Zn1 N3 . 2.138(3) ?
    Zn1 O2 . 2.308(2) ?
    Zn1 C21 . 2.537(3) ?
    O1 C21 . 1.267(4) ?
    O2 C21 . 1.248(4) ?
    N1 C1 . 1.332(5) ?
    N1 C5 . 1.350(4) ?
    N2 C10 . 1.335(5) ?
    N2 C6 . 1.347(4) ?
    N3 C11 . 1.342(4) ?
    N3 C15 . 1.343(4) ?
    N4 C20 . 1.339(4) ?
    N4 C16 . 1.345(4) ?
    C1 C2 . 1.368(6) ?
    C1 H1A . 0.9300 ?
    C2 C3 . 1.367(7) ?
    C2 H2A . 0.9300 ?
    C3 C4 . 1.365(7) ?
    C3 H3A . 0.9300 ?
    C4 C5 . 1.377(5) ?
    C4 H4A . 0.9300 ?
    C5 C6 . 1.479(5) ?
    C6 C7 . 1.393(5) ?
    C7 C8 . 1.370(6) ?
    C7 H7A . 0.9300 ?
    C8 C9 . 1.370(6) ?
    C8 H8A . 0.9300 ?
    C9 C10 . 1.377(5) ?
    C9 H9A . 0.9300 ?
    C10 H10A . 0.9300 ?
    C11 C12 . 1.364(5) ?
    C11 H11A . 0.9300 ?
    C12 C13 . 1.370(6) ?
    C12 H12A . 0.9300 ?
    C13 C14 . 1.378(5) ?
    C13 H13A . 0.9300 ?
    C14 C15 . 1.385(4) ?
    C14 H14A . 0.9300 ?
    C15 C16 . 1.480(4) ?
    C16 C17 . 1.385(4) ?
    C17 C18 . 1.377(5) ?
    C17 H17A . 0.9300 ?
    C18 C19 . 1.363(5) ?
    C18 H18A . 0.9300 ?
    C19 C20 . 1.369(5) ?
    C19 H19A . 0.9300 ?
    C20 H20A . 0.9300 ?
    C21 C22 . 1.499(4) ?
    C22 C23 . 1.374(5) ?
    C22 C27 . 1.389(4) ?
    C23 C24 . 1.379(5) ?
    C23 H23A . 0.9300 ?
    C24 C25 . 1.377(5) ?
    C24 H24A . 0.9300 ?
    C25 C26 . 1.377(5) ?
    C25 H25A . 0.9300 ?
    C26 C27 . 1.394(4) ?
    C26 C28 . 1.504(5) ?
    C27 H27A . 0.9300 ?
    C28 H28A . 0.9600 ?
    C28 H28B . 0.9600 ?
    C28 H28C . 0.9600 ?
    O3 C29 . 1.207(4) ?
    O4 C29 . 1.306(5) ?
    O4 H4B . 0.8593 ?
    C29 C30 . 1.489(5) ?
    C30 C35 . 1.380(4) ?
    C30 C31 . 1.399(5) ?
    C31 C32 . 1.363(6) ?
    C31 H31A . 0.9300 ?
    C32 C33 . 1.360(6) ?
    C32 H32A . 0.9300 ?
    C33 C34 . 1.383(5) ?
    C33 H33A . 0.9300 ?
    C34 C35 . 1.376(5) ?
    C34 C36 . 1.496(5) ?
    C35 H35A . 0.9300 ?
    C36 H36A . 0.9600 ?
    C36 H36B . 0.9600 ?
    C36 H36C . 0.9600 ?
    O5 C37 . 1.278(6) ?
    O6 C37 . 1.236(6) ?
    C37 C38 . 1.505(5) ?
    C38 C39 . 1.381(5) ?
    C38 C43 . 1.382(5) ?
    C39 C40 . 1.371(5) ?
    C39 H39A . 0.9300 ?
    C40 C41 . 1.372(5) ?
    C40 H40A . 0.9300 ?
    C41 C42 . 1.373(5) ?
    C41 H41A . 0.9300 ?
    C42 C43 . 1.380(5) ?
    C42 C44 . 1.505(5) ?
    C43 H43A . 0.9300 ?
    C44 H44A . 0.9600 ?
    C44 H44B . 0.9600 ?
    C44 H44C . 0.9600 ?
    O7 H7B . 0.8596 ?
    O7 H7C . 0.8764 ?
    O8 H8B . 0.8787 ?
    O8 H8C . 0.8502 ?
loop_
    _geom_angle_atom_site_label_1
    _geom_angle_atom_site_label_2
    _geom_angle_atom_site_label_3
    _geom_angle_site_symmetry_1
    _geom_angle_site_symmetry_3
    _geom_angle
    _geom_angle_publ_flag
    N2 Zn1 O1 . . 147.48(10) ?
    N2 Zn1 N4 . . 99.00(11) ?
    O1 Zn1 N4 . . 95.44(10) ?
    N2 Zn1 N1 . . 77.29(11) ?
    O1 Zn1 N1 . . 91.68(10) ?
    N4 Zn1 N1 . . 171.37(10) ?
    N2 Zn1 N3 . . 108.16(11) ?
    O1 Zn1 N3 . . 103.36(10) ?
    N4 Zn1 N3 . . 77.35(10) ?
    N1 Zn1 N3 . . 96.28(11) ?
    N2 Zn1 O2 . . 91.52(10) ?
    O1 Zn1 O2 . . 59.28(9) ?
    N4 Zn1 O2 . . 90.36(9) ?
    N1 Zn1 O2 . . 97.48(10) ?
    N3 Zn1 O2 . . 158.07(9) ?
    N2 Zn1 C21 . . 119.80(11) ?
    O1 Zn1 C21 . . 29.91(10) ?
    N4 Zn1 C21 . . 93.20(10) ?
    N1 Zn1 C21 . . 95.40(10) ?
    N3 Zn1 C21 . . 132.02(11) ?
    O2 Zn1 C21 . . 29.38(9) ?
    C21 O1 Zn1 . . 93.7(2) ?
    C21 O2 Zn1 . . 85.5(2) ?
    C1 N1 C5 . . 118.8(3) ?
    C1 N1 Zn1 . . 125.4(3) ?
    C5 N1 Zn1 . . 115.8(2) ?
    C10 N2 C6 . . 118.9(3) ?
    C10 N2 Zn1 . . 125.7(2) ?
    C6 N2 Zn1 . . 115.4(2) ?
    C11 N3 C15 . . 118.3(3) ?
    C11 N3 Zn1 . . 126.8(2) ?
    C15 N3 Zn1 . . 114.8(2) ?
    C20 N4 C16 . . 118.7(3) ?
    C20 N4 Zn1 . . 125.3(2) ?
    C16 N4 Zn1 . . 115.5(2) ?
    N1 C1 C2 . . 122.9(5) ?
    N1 C1 H1A . . 118.6 ?
    C2 C1 H1A . . 118.6 ?
    C3 C2 C1 . . 118.3(5) ?
    C3 C2 H2A . . 120.8 ?
    C1 C2 H2A . . 120.8 ?
    C4 C3 C2 . . 119.7(4) ?
    C4 C3 H3A . . 120.2 ?
    C2 C3 H3A . . 120.2 ?
    C3 C4 C5 . . 119.8(4) ?
    C3 C4 H4A . . 120.1 ?
    C5 C4 H4A . . 120.1 ?
    N1 C5 C4 . . 120.6(4) ?
    N1 C5 C6 . . 114.8(3) ?
    C4 C5 C6 . . 124.7(4) ?
    N2 C6 C7 . . 120.8(4) ?
    N2 C6 C5 . . 116.7(3) ?
    C7 C6 C5 . . 122.6(3) ?
    C8 C7 C6 . . 119.1(4) ?
    C8 C7 H7A . . 120.5 ?
    C6 C7 H7A . . 120.5 ?
    C9 C8 C7 . . 120.3(4) ?
    C9 C8 H8A . . 119.9 ?
    C7 C8 H8A . . 119.9 ?
    C8 C9 C10 . . 117.9(4) ?
    C8 C9 H9A . . 121.1 ?
    C10 C9 H9A . . 121.1 ?
    N2 C10 C9 . . 123.1(4) ?
    N2 C10 H10A . . 118.4 ?
    C9 C10 H10A . . 118.4 ?
    N3 C11 C12 . . 123.3(3) ?
    N3 C11 H11A . . 118.4 ?
    C12 C11 H11A . . 118.4 ?
    C11 C12 C13 . . 118.3(4) ?
    C11 C12 H12A . . 120.8 ?
    C13 C12 H12A . . 120.8 ?
    C12 C13 C14 . . 119.8(4) ?
    C12 C13 H13A . . 120.1 ?
    C14 C13 H13A . . 120.1 ?
    C13 C14 C15 . . 118.8(3) ?
    C13 C14 H14A . . 120.6 ?
    C15 C14 H14A . . 120.6 ?
    N3 C15 C14 . . 121.4(3) ?
    N3 C15 C16 . . 116.2(3) ?
    C14 C15 C16 . . 122.4(3) ?
    N4 C16 C17 . . 121.2(3) ?
    N4 C16 C15 . . 115.8(2) ?
    C17 C16 C15 . . 123.0(3) ?
    C18 C17 C16 . . 119.0(3) ?
    C18 C17 H17A . . 120.5 ?
    C16 C17 H17A . . 120.5 ?
    C19 C18 C17 . . 119.5(3) ?
    C19 C18 H18A . . 120.3 ?
    C17 C18 H18A . . 120.3 ?
    C18 C19 C20 . . 119.0(3) ?
    C18 C19 H19A . . 120.5 ?
    C20 C19 H19A . . 120.5 ?
    N4 C20 C19 . . 122.5(3) ?
    N4 C20 H20A . . 118.7 ?
    C19 C20 H20A . . 118.7 ?
    O2 C21 O1 . . 121.5(3) ?
    O2 C21 C22 . . 119.7(3) ?
    O1 C21 C22 . . 118.8(3) ?
    O2 C21 Zn1 . . 65.07(18) ?
    O1 C21 Zn1 . . 56.42(17) ?
    C22 C21 Zn1 . . 175.2(3) ?
    C23 C22 C27 . . 119.3(3) ?
    C23 C22 C21 . . 120.3(3) ?
    C27 C22 C21 . . 120.4(3) ?
    C22 C23 C24 . . 120.3(3) ?
    C22 C23 H23A . . 119.8 ?
    C24 C23 H23A . . 119.8 ?
    C25 C24 C23 . . 119.6(3) ?
    C25 C24 H24A . . 120.2 ?
    C23 C24 H24A . . 120.2 ?
    C26 C25 C24 . . 121.8(3) ?
    C26 C25 H25A . . 119.1 ?
    C24 C25 H25A . . 119.1 ?
    C25 C26 C27 . . 117.7(3) ?
    C25 C26 C28 . . 121.2(3) ?
    C27 C26 C28 . . 121.1(3) ?
    C22 C27 C26 . . 121.2(3) ?
    C22 C27 H27A . . 119.4 ?
    C26 C27 H27A . . 119.4 ?
    C26 C28 H28A . . 109.5 ?
    C26 C28 H28B . . 109.5 ?
    H28A C28 H28B . . 109.5 ?
    C26 C28 H28C . . 109.5 ?
    H28A C28 H28C . . 109.5 ?
    H28B C28 H28C . . 109.5 ?
    C29 O4 H4B . . 113.6 ?
    O3 C29 O4 . . 123.7(4) ?
    O3 C29 C30 . . 122.9(4) ?
    O4 C29 C30 . . 113.3(3) ?
    C35 C30 C31 . . 118.3(3) ?
    C35 C30 C29 . . 121.4(3) ?
    C31 C30 C29 . . 120.4(3) ?
    C32 C31 C30 . . 119.5(3) ?
    C32 C31 H31A . . 120.2 ?
    C30 C31 H31A . . 120.2 ?
    C33 C32 C31 . . 121.1(3) ?
    C33 C32 H32A . . 119.5 ?
    C31 C32 H32A . . 119.5 ?
    C32 C33 C34 . . 121.1(4) ?
    C32 C33 H33A . . 119.4 ?
    C34 C33 H33A . . 119.4 ?
    C35 C34 C33 . . 117.6(3) ?
    C35 C34 C36 . . 121.1(3) ?
    C33 C34 C36 . . 121.2(3) ?
    C34 C35 C30 . . 122.3(3) ?
    C34 C35 H35A . . 118.8 ?
    C30 C35 H35A . . 118.8 ?
    C34 C36 H36A . . 109.5 ?
    C34 C36 H36B . . 109.5 ?
    H36A C36 H36B . . 109.5 ?
    C34 C36 H36C . . 109.5 ?
    H36A C36 H36C . . 109.5 ?
    H36B C36 H36C . . 109.5 ?
    O6 C37 O5 . . 125.6(4) ?
    O6 C37 C38 . . 118.8(4) ?
    O5 C37 C38 . . 115.6(5) ?
    C39 C38 C43 . . 118.8(3) ?
    C39 C38 C37 . . 121.4(4) ?
    C43 C38 C37 . . 119.8(4) ?
    C40 C39 C38 . . 119.6(3) ?
    C40 C39 H39A . . 120.2 ?
    C38 C39 H39A . . 120.2 ?
    C39 C40 C41 . . 120.3(3) ?
    C39 C40 H40A . . 119.9 ?
    C41 C40 H40A . . 119.9 ?
    C40 C41 C42 . . 121.8(4) ?
    C40 C41 H41A . . 119.1 ?
    C42 C41 H41A . . 119.1 ?
    C41 C42 C43 . . 117.0(3) ?
    C41 C42 C44 . . 122.0(4) ?
    C43 C42 C44 . . 121.0(4) ?
    C42 C43 C38 . . 122.4(3) ?
    C42 C43 H43A . . 118.8 ?
    C38 C43 H43A . . 118.8 ?
    C42 C44 H44A . . 109.5 ?
    C42 C44 H44B . . 109.5 ?
    H44A C44 H44B . . 109.5 ?
    C42 C44 H44C . . 109.5 ?
    H44A C44 H44C . . 109.5 ?
    H44B C44 H44C . . 109.5 ?
    H7B O7 H7C . . 109.1 ?
    H8B O8 H8C . . 103.7 ?
loop_
    _geom_torsion_atom_site_label_1
    _geom_torsion_atom_site_label_2
    _geom_torsion_atom_site_label_3
    _geom_torsion_atom_site_label_4
    _geom_torsion_site_symmetry_1
    _geom_torsion_site_symmetry_2
    _geom_torsion_site_symmetry_3
    _geom_torsion_site_symmetry_4
    _geom_torsion
    _geom_torsion_publ_flag
    N2 Zn1 N1 C1 . . . . -179.7(3) ?
    O1 Zn1 N1 C1 . . . . 31.2(3) ?
    N3 Zn1 N1 C1 . . . . -72.5(3) ?
    O2 Zn1 N1 C1 . . . . 90.4(3) ?
    N2 Zn1 N1 C5 . . . . 1.4(2) ?
    O1 Zn1 N1 C5 . . . . -147.7(2) ?
    N3 Zn1 N1 C5 . . . . 108.7(2) ?
    O2 Zn1 N1 C5 . . . . -88.4(2) ?
    N4 Zn1 N2 C10 . . . . 9.3(3) ?
    O1 Zn1 N2 C10 . . . . -105.9(3) ?
    N1 Zn1 N2 C10 . . . . -178.6(3) ?
    N3 Zn1 N2 C10 . . . . 88.9(3) ?
    O2 Zn1 N2 C10 . . . . -81.3(3) ?
    N4 Zn1 N2 C6 . . . . -173.7(2) ?
    O1 Zn1 N2 C6 . . . . 71.0(3) ?
    N1 Zn1 N2 C6 . . . . -1.7(2) ?
    N3 Zn1 N2 C6 . . . . -94.2(2) ?
    O2 Zn1 N2 C6 . . . . 95.7(2) ?
    N2 Zn1 N3 C11 . . . . 82.7(3) ?
    N4 Zn1 N3 C11 . . . . 178.1(3) ?
    O1 Zn1 N3 C11 . . . . -89.2(3) ?
    N1 Zn1 N3 C11 . . . . 4.0(3) ?
    O2 Zn1 N3 C11 . . . . -124.5(3) ?
    N2 Zn1 N3 C15 . . . . -96.4(2) ?
    N4 Zn1 N3 C15 . . . . -0.9(2) ?
    O1 Zn1 N3 C15 . . . . 91.8(2) ?
    N1 Zn1 N3 C15 . . . . -175.0(2) ?
    O2 Zn1 N3 C15 . . . . 56.4(4) ?
    N2 Zn1 N4 C20 . . . . -77.0(3) ?
    O1 Zn1 N4 C20 . . . . 73.7(3) ?
    N3 Zn1 N4 C20 . . . . 176.2(3) ?
    O2 Zn1 N4 C20 . . . . 14.6(3) ?
    N2 Zn1 N4 C16 . . . . 111.1(2) ?
    O1 Zn1 N4 C16 . . . . -98.1(2) ?
    N3 Zn1 N4 C16 . . . . 4.4(2) ?
    O2 Zn1 N4 C16 . . . . -157.3(2) ?
    C5 N1 C1 C2 . . . . 0.0(6) ?
    Zn1 N1 C1 C2 . . . . -178.9(3) ?
    N1 C1 C2 C3 . . . . 0.7(7) ?
    C1 C2 C3 C4 . . . . 0.1(7) ?
    C2 C3 C4 C5 . . . . -1.4(7) ?
    C1 N1 C5 C4 . . . . -1.3(5) ?
    Zn1 N1 C5 C4 . . . . 177.6(2) ?
    C1 N1 C5 C6 . . . . -179.9(3) ?
    Zn1 N1 C5 C6 . . . . -1.0(3) ?
    C3 C4 C5 N1 . . . . 2.1(5) ?
    C3 C4 C5 C6 . . . . -179.5(4) ?
    C10 N2 C6 C7 . . . . -0.6(5) ?
    Zn1 N2 C6 C7 . . . . -177.8(2) ?
    C10 N2 C6 C5 . . . . 178.8(3) ?
    Zn1 N2 C6 C5 . . . . 1.7(3) ?
    N1 C5 C6 N2 . . . . -0.5(4) ?
    C4 C5 C6 N2 . . . . -179.0(3) ?
    N1 C5 C6 C7 . . . . 179.0(3) ?
    C4 C5 C6 C7 . . . . 0.5(5) ?
    N2 C6 C7 C8 . . . . -0.3(5) ?
    C5 C6 C7 C8 . . . . -179.8(3) ?
    C6 C7 C8 C9 . . . . 0.6(6) ?
    C7 C8 C9 C10 . . . . 0.1(6) ?
    C6 N2 C10 C9 . . . . 1.4(5) ?
    Zn1 N2 C10 C9 . . . . 178.2(3) ?
    C8 C9 C10 N2 . . . . -1.1(6) ?
    C15 N3 C11 C12 . . . . 0.7(5) ?
    Zn1 N3 C11 C12 . . . . -178.3(3) ?
    N3 C11 C12 C13 . . . . 0.6(6) ?
    C11 C12 C13 C14 . . . . -1.3(7) ?
    C12 C13 C14 C15 . . . . 0.6(6) ?
    C11 N3 C15 C14 . . . . -1.4(5) ?
    Zn1 N3 C15 C14 . . . . 177.7(3) ?
    C11 N3 C15 C16 . . . . 178.4(3) ?
    Zn1 N3 C15 C16 . . . . -2.4(3) ?
    C13 C14 C15 N3 . . . . 0.8(5) ?
    C13 C14 C15 C16 . . . . -179.1(3) ?
    C20 N4 C16 C17 . . . . -1.3(5) ?
    Zn1 N4 C16 C17 . . . . 171.1(2) ?
    C20 N4 C16 C15 . . . . -179.4(3) ?
    Zn1 N4 C16 C15 . . . . -7.0(3) ?
    N3 C15 C16 N4 . . . . 6.3(4) ?
    C14 C15 C16 N4 . . . . -173.8(3) ?
    N3 C15 C16 C17 . . . . -171.8(3) ?
    C14 C15 C16 C17 . . . . 8.1(5) ?
    N4 C16 C17 C18 . . . . 0.9(5) ?
    C15 C16 C17 C18 . . . . 178.9(3) ?
    C16 C17 C18 C19 . . . . -0.1(5) ?
    C17 C18 C19 C20 . . . . -0.2(6) ?
    C16 N4 C20 C19 . . . . 1.0(5) ?
    Zn1 N4 C20 C19 . . . . -170.6(3) ?
    C18 C19 C20 N4 . . . . -0.3(6) ?
    Zn1 O2 C21 O1 . . . . 0.4(3) ?
    Zn1 O2 C21 C22 . . . . -179.8(2) ?
    Zn1 O1 C21 O2 . . . . -0.4(3) ?
    Zn1 O1 C21 C22 . . . . 179.8(2) ?
    O2 C21 C22 C23 . . . . -170.3(3) ?
    O1 C21 C22 C23 . . . . 9.6(4) ?
    O2 C21 C22 C27 . . . . 10.0(4) ?
    O1 C21 C22 C27 . . . . -170.2(3) ?
    C27 C22 C23 C24 . . . . -1.1(5) ?
    C21 C22 C23 C24 . . . . 179.1(3) ?
    C22 C23 C24 C25 . . . . 1.0(5) ?
    C23 C24 C25 C26 . . . . 0.1(6) ?
    C24 C25 C26 C27 . . . . -1.0(5) ?
    C24 C25 C26 C28 . . . . 179.8(3) ?
    C23 C22 C27 C26 . . . . 0.2(4) ?
    C21 C22 C27 C26 . . . . 180.0(3) ?
    C25 C26 C27 C22 . . . . 0.8(4) ?
    C28 C26 C27 C22 . . . . -179.9(3) ?
    O3 C29 C30 C35 . . . . 177.8(4) ?
    O4 C29 C30 C35 . . . . -2.7(5) ?
    O3 C29 C30 C31 . . . . -3.8(6) ?
    O4 C29 C30 C31 . . . . 175.7(3) ?
    C35 C30 C31 C32 . . . . 1.8(5) ?
    C29 C30 C31 C32 . . . . -176.6(4) ?
    C30 C31 C32 C33 . . . . -0.9(6) ?
    C31 C32 C33 C34 . . . . 0.2(6) ?
    C32 C33 C34 C35 . . . . -0.4(5) ?
    C32 C33 C34 C36 . . . . 179.9(4) ?
    C33 C34 C35 C30 . . . . 1.4(5) ?
    C36 C34 C35 C30 . . . . -178.9(3) ?
    C31 C30 C35 C34 . . . . -2.1(5) ?
    C29 C30 C35 C34 . . . . 176.3(3) ?
    O6 C37 C38 C39 . . . . 7.0(6) ?
    O5 C37 C38 C39 . . . . -173.4(3) ?
    O6 C37 C38 C43 . . . . -172.4(4) ?
    O5 C37 C38 C43 . . . . 7.2(5) ?
    C43 C38 C39 C40 . . . . 0.8(5) ?
    C37 C38 C39 C40 . . . . -178.7(3) ?
    C38 C39 C40 C41 . . . . 0.9(6) ?
    C39 C40 C41 C42 . . . . -1.1(6) ?
    C40 C41 C42 C43 . . . . -0.3(6) ?
    C40 C41 C42 C44 . . . . -180.0(4) ?
    C41 C42 C43 C38 . . . . 1.9(5) ?
    C44 C42 C43 C38 . . . . -178.3(4) ?
    C39 C38 C43 C42 . . . . -2.2(5) ?
    C37 C38 C43 C42 . . . . 177.2(3) ?
loop_
    _geom_hbond_atom_site_label_D
    _geom_hbond_atom_site_label_H
    _geom_hbond_atom_site_label_A
    _geom_hbond_site_symmetry_A
    _geom_hbond_distance_DH
    _geom_hbond_distance_HA
    _geom_hbond_distance_DA
    _geom_hbond_angle_DHA
    O4 H4B O5 1_454 0.860 1.634 2.492(5) 175
    O7 H7B O5 2_766 0.859 2.450 3.028(6) 125
    O7 H7C O8 1_555 0.877 2.140 2.938(6) 151
    O8 H8B O6 1_555 0.879 2.095 2.973(5) 178
    O8 H8C O6 2_766 0.850 2.045 2.871(6) 163
    C7 H7A O2 2_777 0.930 2.450 3.234(5) 142
    C17 H17A O1 2_666 0.930 2.440 3.297(5) 152
    C18 H18A O8 1_555 0.930 2.470 3.280(7) 146
