# Supplementary material for: Bis(2,2′-bipyridine-κ2 N,N′)(3-methyl­benzoato-κ2 O,O′)zinc 3-methyl­benzo­ate–3-methyl­benzoic acid–water (1/1/2)
Source: Acta Crystallogr Sect E Struct Rep Online. 2012 Aug 8;68(Pt 9):m1156–7. doi: 10.1107/S1600536812034216 (PMC3435584; doi:10.1107/S1600536812034216)
Supplement: Supplementary file 2 [file e-68-m1156-Isup2.hkl]

# 
# h,k,l, Fc-squared, Fo-squared, sigma(Fo-squared) and status flag 
# 
data_I
_shelx_title ' I         P -1' 
_shelx_refln_list_code          4 
_shelx_F_calc_maximum      203.72 
_exptl_crystal_F_000       856.00 
_reflns_d_resolution_high  0.7701 
 
loop_ 
 _symmetry_equiv_pos_as_xyz 
 'x, y, z' 
 '-x, -y, -z' 
 
_cell_length_a    12.6900 
_cell_length_b    13.6320 
_cell_length_c    14.4930 
_cell_angle_alpha  96.870 
_cell_angle_beta  115.470 
_cell_angle_gamma 110.960 
 
_shelx_F_squared_multiplier     1.000 
 
loop_ 
 _refln_index_h 
 _refln_index_k 
 _refln_index_l 
 _refln_F_squared_calc 
 _refln_F_squared_meas 
 _refln_F_squared_sigma 
 _refln_observed_status 
   2   0   0    13505.22    13100.57    256.75 o 
   3   0   0      417.75      422.64      9.56 o 
   4   0   0      176.91      186.51      7.17 o 
   5   0   0       63.71       61.87      6.28 o 
   6   0   0      777.11      848.88     12.08 o 
   7   0   0      692.02      706.73     10.42 o 
   8   0   0      130.65      125.87      4.93 o 
   9   0   0      516.35      561.62      9.72 o 
  10   0   0        0.55        0.94      0.88 o 
  11   0   0      205.59      293.43     46.78 o 
  12   0   0       19.87        0.58      6.44 o 
  13   0   0       10.99        0.14      5.69 o 
 -13   1   0        1.17        0.35      7.63 o 
 -12   1   0       33.50        0.87      6.21 o 
 -11   1   0       36.82       24.30     13.30 o 
 -10   1   0        5.52        4.25      2.64 o 
  -9   1   0      116.07      123.62      4.33 o 
  -8   1   0      983.67      899.91     13.99 o 
  -7   1   0      194.88      189.11      6.66 o 
  -6   1   0      387.32      389.38     13.75 o 
  -5   1   0     2794.70     2894.20     55.29 o 
  -4   1   0        2.92       11.59      2.21 o 
  -3   1   0      913.17      832.07     11.27 o 
  -2   1   0    13057.59    12461.46    166.53 o 
   1   1   0     5554.65     5776.51     45.46 o 
   4   1   0        3.47        0.67      2.69 o 
   5   1   0      320.01      328.16      4.62 o 
   6   1   0     1006.73      959.98     11.65 o 
   7   1   0      248.10      233.03     10.01 o 
   8   1   0      314.04      361.38     27.35 o 
   9   1   0       14.34       11.96      6.97 o 
  10   1   0      214.39      267.67     25.55 o 
  11   1   0       96.90       82.26     60.82 o 
  12   1   0        3.36        1.07      6.87 o 
 -13   2   0        0.33        0.00      6.58 o 
 -12   2   0       23.90       12.70      7.17 o 
 -11   2   0        9.61        5.26      3.77 o 
 -10   2   0       41.33       39.29      3.43 o 
  -9   2   0      122.78      143.46      5.26 o 
  -8   2   0      279.67      286.89      6.92 o 
  -7   2   0     1982.16     2086.41     78.31 o 
  -6   2   0       27.47       20.47      3.48 o 
  -5   2   0       13.34       10.47      3.29 o 
  -4   2   0      302.77      275.95      6.19 o 
  -3   2   0      191.96      178.25      3.69 o 
  -2   2   0     4378.82     4370.16     49.66 o 
  -1   2   0     4896.87     5306.59     60.96 o 
   0   2   0      550.00      555.47      4.89 o 
   1   2   0     3551.21     3277.56     41.18 o 
   2   2   0     2850.19     2693.94     48.72 o 
   3   2   0      895.05      929.56     17.93 o 
   4   2   0      575.36      561.92     14.35 o 
   5   2   0     1766.32     1873.77     39.75 o 
   6   2   0      132.15      118.07      7.77 o 
   7   2   0       77.67      112.21     12.85 o 
   8   2   0        4.18        6.80      5.60 o 
   9   2   0       29.22       37.94      8.77 o 
  10   2   0       49.26       72.01     11.94 o 
  11   2   0       37.93       53.37     14.94 o 
  12   2   0        7.81        9.15      9.81 o 
 -14   3   0        4.19        6.58     11.06 o 
 -13   3   0       55.14       63.36     25.41 o 
 -12   3   0       10.27        0.20      2.70 o 
 -11   3   0      152.64      179.05      9.56 o 
 -10   3   0      105.61      115.79      5.50 o 
  -9   3   0       18.10       11.97      3.03 o 
  -8   3   0       29.10       23.90      3.76 o 
  -7   3   0      403.00      386.18      6.80 o 
  -6   3   0     2500.56     2359.50     32.33 o 
  -5   3   0       20.59       10.74      2.32 o 
  -4   3   0     4677.46     4140.49     51.57 o 
  -3   3   0      119.94      130.66      4.03 o 
  -2   3   0     5713.83     5691.42     70.45 o 
  -1   3   0     1853.84     1682.71     18.60 o 
   0   3   0     2152.95     2090.49     18.95 o 
   1   3   0      667.34      694.69      7.10 o 
   2   3   0       51.70       43.33      2.05 o 
   3   3   0     1655.06     1577.27     30.19 o 
   4   3   0     2547.04     2616.83     51.41 o 
   5   3   0       85.44       82.79     12.85 o 
   6   3   0      373.51      376.40     12.70 o 
   7   3   0      124.56      143.11     15.18 o 
   8   3   0       25.24       31.74      9.45 o 
   9   3   0       88.62       76.51     10.75 o 
  10   3   0       20.67       22.16     11.19 o 
  11   3   0       22.06       26.09     10.94 o 
 -14   4   0        3.63        0.60     12.25 o 
 -13   4   0        1.23        0.51      3.65 o 
 -12   4   0       45.95       16.27     18.53 o 
 -11   4   0       71.84       95.44      8.52 o 
 -10   4   0       14.98       12.55      5.10 o 
  -9   4   0      606.26      639.40     11.30 o 
  -8   4   0       76.89       63.92      3.87 o 
  -7   4   0       85.71       94.95      4.31 o 
  -6   4   0       88.28       55.56      4.92 o 
  -5   4   0        5.80       10.92      8.82 o 
  -4   4   0      609.08      571.16      9.55 o 
  -3   4   0     2322.25     2190.49     27.48 o 
  -2   4   0      195.98      184.11      4.86 o 
  -1   4   0       45.96       55.14      2.01 o 
   0   4   0       28.53       30.78      2.89 o 
   1   4   0     1599.36     1598.04     16.50 o 
   2   4   0      380.53      393.65      5.63 o 
   3   4   0     2274.58     2321.52     51.11 o 
   4   4   0       66.50       50.51      6.58 o 
   5   4   0      954.32      973.80     33.77 o 
   6   4   0       60.15       70.54      9.56 o 
   7   4   0      556.65      610.24     17.60 o 
   8   4   0        1.46       -0.88      4.78 o 
   9   4   0       32.04       57.89     16.66 o 
  10   4   0        8.37       11.82      8.51 o 
  11   4   0        1.18        1.21      6.63 o 
 -14   5   0        6.68        8.24      3.85 o 
 -13   5   0       19.72        5.15      8.37 o 
 -12   5   0       30.40       11.55     15.69 o 
 -11   5   0      112.68      114.93      8.22 o 
 -10   5   0        4.41        2.97      2.73 o 
  -9   5   0       90.65       86.58      5.12 o 
  -8   5   0      502.80      530.43     10.10 o 
  -7   5   0      223.26      221.41      6.49 o 
  -6   5   0       26.40       19.83      4.93 o 
  -5   5   0      260.54      263.65      6.12 o 
  -4   5   0        2.12        0.13      2.00 o 
  -3   5   0      626.50      644.08     10.41 o 
  -2   5   0       78.82       85.35      2.70 o 
  -1   5   0        6.40       19.45      2.29 o 
   0   5   0      608.38      529.05      6.32 o 
   1   5   0      218.67      168.98      4.18 o 
   2   5   0      284.86      341.71      8.26 o 
   3   5   0      100.71      129.18      4.93 o 
   4   5   0     1093.81     1088.58     26.90 o 
   5   5   0       66.77       56.49     14.05 o 
   6   5   0       32.21       40.05      8.97 o 
   7   5   0      332.96      320.65     14.24 o 
   8   5   0       36.34       39.77     10.25 o 
   9   5   0       21.99       18.87      8.51 o 
  10   5   0       10.70        6.86     10.28 o 
 -14   6   0       17.71        3.87      5.53 o 
 -13   6   0       10.29        4.59      6.13 o 
 -12   6   0       18.46       25.34      7.08 o 
 -11   6   0       68.44       73.74      5.57 o 
 -10   6   0       18.81       20.75      4.01 o 
  -9   6   0      242.30      263.93      8.79 o 
  -8   6   0       33.36       45.47      4.85 o 
  -7   6   0     1838.55     1942.54     35.16 o 
  -6   6   0      465.74      423.25      8.16 o 
  -5   6   0     1655.16     1514.11     22.82 o 
  -4   6   0     5088.14     4979.76    134.05 o 
  -3   6   0       12.39       24.58      2.30 o 
  -2   6   0      313.26      278.41      6.87 o 
  -1   6   0       38.98       47.27      2.50 o 
   0   6   0     1677.13     1645.98     18.35 o 
   1   6   0      241.39      187.29      4.22 o 
   2   6   0      390.43      321.91      8.24 o 
   3   6   0      142.96      140.71      7.17 o 
   4   6   0      493.69      491.98     17.34 o 
   5   6   0      161.18      174.25     19.43 o 
   6   6   0       51.65       58.88     10.76 o 
   7   6   0       92.17      100.72     13.75 o 
   8   6   0        2.99        3.45      6.00 o 
   9   6   0        8.63       12.82      8.09 o 
  10   6   0        8.64        6.76      8.51 o 
 -14   7   0        1.38       -2.33      5.92 o 
 -13   7   0       34.66       27.17      6.36 o 
 -12   7   0       22.28       26.06      5.40 o 
 -11   7   0       30.41       24.52      5.50 o 
 -10   7   0      373.51      387.08      9.77 o 
  -9   7   0      126.91      137.57      8.30 o 
  -8   7   0      677.37      717.58     19.50 o 
  -7   7   0      132.04      103.27      5.09 o 
  -6   7   0     1052.06     1074.30     33.83 o 
  -5   7   0     2319.63     2309.02     53.32 o 
  -4   7   0       76.70       86.47      4.37 o 
  -3   7   0     1259.55     1246.12     14.72 o 
  -2   7   0        5.55        5.56      2.86 o 
  -1   7   0      990.08      883.98     11.08 o 
   0   7   0       31.63       31.86      2.77 o 
   1   7   0     1229.92     1162.48     14.07 o 
   2   7   0        2.98        2.41      2.06 o 
   3   7   0      427.11      424.14     25.15 o 
   4   7   0       64.96       68.15     15.24 o 
   5   7   0        5.32        5.08      6.28 o 
   6   7   0      346.30      344.93     19.73 o 
   7   7   0       41.55       41.84     11.96 o 
   8   7   0       20.80       19.55      8.51 o 
   9   7   0        0.11        0.19      5.02 o 
 -14   8   0        6.18        2.15      3.93 o 
 -13   8   0       11.68        7.10      5.00 o 
 -12   8   0        0.64       -1.99      3.55 o 
 -11   8   0        5.74        4.31      4.05 o 
 -10   8   0       31.16       30.28      4.71 o 
  -9   8   0       20.94       23.19      4.20 o 
  -8   8   0       24.22       29.66      4.59 o 
  -7   8   0      459.32      467.25     12.24 o 
  -6   8   0     1022.99     1009.07     26.00 o 
  -5   8   0      243.01      206.16      5.79 o 
  -4   8   0     2460.88     2467.87     30.01 o 
  -3   8   0        1.14        4.55      2.37 o 
  -2   8   0     2309.14     2172.71     39.53 o 
  -1   8   0       18.89       25.61      3.22 o 
   0   8   0     1490.17     1503.47     18.47 o 
   1   8   0      115.86       98.02      4.17 o 
   2   8   0        3.23        3.08      2.69 o 
   3   8   0      298.21      282.37     15.97 o 
   4   8   0      192.67      203.25     14.05 o 
   5   8   0       96.18      105.21     12.85 o 
   6   8   0        3.37        1.79      6.58 o 
   7   8   0       85.54       95.94     14.94 o 
   8   8   0        0.74       -1.90      7.35 o 
 -14   9   0        0.60       -1.39      3.52 o 
 -13   9   0        7.94        9.39      5.27 o 
 -12   9   0       44.81       49.75      6.64 o 
 -11   9   0        7.36       11.70      4.83 o 
 -10   9   0      192.70      215.27     10.06 o 
  -9   9   0       27.28       29.26      4.53 o 
  -8   9   0      362.58      374.78      8.94 o 
  -7   9   0      143.69      141.41      6.48 o 
  -6   9   0        2.30        7.54      3.16 o 
  -5   9   0      553.29      563.80     10.78 o 
  -4   9   0        1.21        2.09      2.24 o 
  -3   9   0     1122.65     1083.51     26.98 o 
  -2   9   0       18.81       29.98      3.50 o 
  -1   9   0     3093.89     3119.22     41.65 o 
   0   9   0        3.25        2.94      2.37 o 
   1   9   0      246.97      235.68      6.00 o 
   2   9   0       47.38       43.40      3.29 o 
   3   9   0       62.10       58.52     16.57 o 
   4   9   0      387.70      380.49     19.43 o 
   5   9   0        0.93       -1.79      6.28 o 
   6   9   0      177.40      156.62     26.90 o 
   7   9   0       17.58        9.86     10.16 o 
 -14  10   0        6.70        4.11      4.34 o 
 -13  10   0       74.73       38.43     23.78 o 
 -12  10   0        8.56        4.64      5.27 o 
 -11  10   0       52.48       51.12      7.44 o 
 -10  10   0        0.72       -0.15      2.23 o 
  -9  10   0        4.73        2.62      3.45 o 
  -8  10   0       46.69       48.58      6.74 o 
  -7  10   0      168.55      163.29      6.46 o 
  -6  10   0       64.34       58.47      4.81 o 
  -5  10   0      491.62      498.48     11.47 o 
  -4  10   0     2045.97     2092.61     46.91 o 
  -3  10   0      669.10      674.48     16.59 o 
  -2  10   0     1585.21     1484.00     24.03 o 
  -1  10   0        3.53        4.85      2.90 o 
   0  10   0      251.00      268.56      6.96 o 
   1  10   0       17.28       10.68      2.86 o 
   2  10   0      131.31      149.72      7.31 o 
   3  10   0      127.32      132.96      5.21 o 
   4  10   0        2.71        2.99      6.87 o 
   5  10   0      142.84      148.55     25.41 o 
   6  10   0       15.42       20.03     11.06 o 
   7  10   0       22.42       20.62     12.25 o 
 -14  11   0        0.16       -0.21      3.01 o 
 -13  11   0        9.05       -0.46      3.39 o 
 -12  11   0       16.15       -0.38      3.21 o 
 -11  11   0        8.84       11.62      4.40 o 
 -10  11   0      157.11      166.10     10.94 o 
  -9  11   0        8.84       10.52      3.92 o 
  -8  11   0      226.55      248.74      8.28 o 
  -7  11   0        3.68        5.56      3.43 o 
  -6  11   0      685.73      714.45     16.75 o 
  -5  11   0      170.65      196.23      8.19 o 
  -4  11   0      152.10      152.63      8.58 o 
  -3  11   0      466.69      495.23     16.28 o 
  -2  11   0       56.69       57.97      6.08 o 
  -1  11   0       14.62       17.89      3.59 o 
   0  11   0       36.44       29.42      4.27 o 
   1  11   0        9.87        8.99      3.08 o 
   2  11   0      106.10      127.15     10.88 o 
   3  11   0       27.80       22.58      4.88 o 
   4  11   0       52.56       53.80     12.55 o 
   5  11   0       34.11       18.83     11.06 o 
   6  11   0       11.29       11.06     10.76 o 
 -14  12   0        7.40       -0.31      3.20 o 
 -13  12   0        0.39        0.17      3.01 o 
 -12  12   0       14.30       -0.37      3.56 o 
 -11  12   0        9.37        4.62      4.19 o 
 -10  12   0       10.65       11.26      4.38 o 
  -9  12   0      117.03      136.77      9.49 o 
  -8  12   0       37.77       33.84      5.75 o 
  -7  12   0      581.07      629.78     14.59 o 
  -6  12   0        2.06        3.01      3.67 o 
  -5  12   0      122.09      138.89      7.01 o 
  -4  12   0      110.65      118.13      6.59 o 
  -3  12   0       89.29       93.50      6.05 o 
  -2  12   0      169.95      165.86      9.28 o 
  -1  12   0       84.05       78.26      8.87 o 
   0  12   0       64.78       57.78      7.08 o 
   1  12   0       38.05       36.66      4.50 o 
   2  12   0       84.50       83.85      6.80 o 
   3  12   0      111.91      139.28     24.81 o 
   4  12   0       19.43       17.34     10.76 o 
   5  12   0        6.60       12.55     11.06 o 
 -13  13   0        7.52       -0.41      3.24 o 
 -12  13   0       26.10       -0.43      3.05 o 
 -11  13   0        0.21        0.12      3.16 o 
 -10  13   0       34.94       29.86     11.07 o 
  -9  13   0        2.51        2.85      3.67 o 
  -8  13   0       87.50       97.33      7.05 o 
  -7  13   0       69.20       65.15      6.47 o 
  -6  13   0       91.62      100.26      7.89 o 
  -5  13   0        2.55        3.65      5.11 o 
  -4  13   0       52.95       71.60      6.11 o 
  -3  13   0        8.56        7.85      4.25 o 
  -2  13   0       96.61       85.15      6.32 o 
  -1  13   0       54.86       59.55      5.64 o 
   0  13   0        1.59        2.18      3.00 o 
   1  13   0       25.91       19.00      8.41 o 
   2  13   0       44.89       48.86     13.14 o 
   3  13   0        1.55       -0.90      6.58 o 
 -13  14   0        6.03        0.06      2.48 o 
 -12  14   0        0.23       -1.18      3.92 o 
 -11  14   0        2.70        1.45      3.61 o 
 -10  14   0        5.67        2.55      4.05 o 
  -9  14   0        3.61        4.51      4.29 o 
  -8  14   0        0.29        3.15      4.54 o 
  -7  14   0       30.03       41.57      6.28 o 
  -6  14   0       37.28       48.42      6.98 o 
  -5  14   0        7.35        5.57      4.77 o 
  -4  14   0       98.86      115.00      9.95 o 
  -3  14   0        2.11        1.95      3.58 o 
  -2  14   0       29.31       28.11     10.49 o 
  -1  14   0        8.19        6.20      5.47 o 
   0  14   0        1.44        3.21      4.34 o 
   1  14   0       44.89        1.83      6.52 o 
   2  14   0        9.06       -0.60      6.28 o 
 -12  15   0        0.44        0.98      3.74 o 
 -11  15   0        4.15        1.56      4.68 o 
 -10  15   0      107.19       97.52     30.13 o 
  -9  15   0       87.02       98.27      9.29 o 
  -8  15   0       92.42      109.88      8.88 o 
  -7  15   0       86.78      103.65      8.55 o 
  -6  15   0        1.55        2.70      5.32 o 
  -5  15   0      231.96      266.08     17.34 o 
  -4  15   0       53.14       62.65     10.47 o 
  -3  15   0       70.99       63.60     20.80 o 
  -2  15   0        0.11       -1.04      3.52 o 
  -1  15   0       52.66       -0.43      5.96 o 
   0  15   0       52.86       -0.75      5.02 o 
   1  15   0       14.36        5.99      5.24 o 
 -11  16   0       28.44       19.62      7.63 o 
 -10  16   0        1.21        0.97      3.99 o 
  -9  16   0       75.03       75.85      8.45 o 
  -8  16   0        4.45        6.43      5.18 o 
  -7  16   0       62.42       65.25      8.18 o 
  -6  16   0      141.94      148.98     25.96 o 
  -5  16   0        0.27        5.47      5.87 o 
  -4  16   0      123.17      138.73     15.08 o 
  -3  16   0        0.09        0.98      5.29 o 
  -2  16   0      102.68      102.25     29.86 o 
  -1  16   0        1.39        4.09      4.59 o 
  -9  17   0       10.47        7.64      5.65 o 
  -8  17   0       31.07       32.98      8.21 o 
  -7  17   0       12.74       16.35      6.47 o 
  -6  17   0       10.66       12.64      8.11 o 
  -5  17   0       66.64       79.10     12.62 o 
  -4  17   0       54.24       32.87     11.91 o 
   3 -17   1       48.41       26.36     11.26 o 
   4 -17   1      104.58      123.44     16.56 o 
   5 -17   1       10.97       10.20      7.28 o 
   6 -17   1       57.34       61.42      8.99 o 
   7 -17   1       15.78       24.36      7.31 o 
   8 -17   1        1.39        1.23      4.59 o 
   9 -17   1       15.02       17.57      7.57 o 
   1 -16   1       74.50       10.42      8.09 o 
   2 -16   1       26.17       16.29      7.57 o 
   3 -16   1      111.18      114.40      9.06 o 
   4 -16   1        5.93        6.19      7.08 o 
   5 -16   1       94.06      106.44     10.15 o 
   6 -16   1        1.25       -1.20      4.86 o 
   7 -16   1       84.77      103.80     13.03 o 
   8 -16   1       69.14       75.10      9.66 o 
   9 -16   1        1.87       -3.07      5.46 o 
  10 -16   1       45.09       35.70     14.34 o 
  11 -16   1       26.25       20.16      9.83 o 
  -1 -15   1        8.76        0.94      3.23 o 
   0 -15   1       85.87      104.71      7.33 o 
   1 -15   1       17.71        9.24      7.11 o 
   2 -15   1      379.21      411.68     26.32 o 
   3 -15   1       45.48       46.70      9.55 o 
   4 -15   1      206.68      232.43     16.65 o 
   5 -15   1        0.56        4.77      5.49 o 
   6 -15   1        0.51       -0.69      3.50 o 
   7 -15   1       59.37       74.05      9.07 o 
   8 -15   1       12.84       12.57      6.44 o 
   9 -15   1      275.67      329.15     17.09 o 
  10 -15   1        4.05       -2.51      4.44 o 
  11 -15   1       24.63        8.19      8.34 o 
  12 -15   1        0.16       -2.39      4.52 o 
  -3 -14   1       21.66       27.80     13.15 o 
  -2 -14   1       63.70       57.10      5.40 o 
  -1 -14   1       49.58       37.87     15.73 o 
   0 -14   1      297.35      305.32     10.32 o 
   1 -14   1      304.01      330.98     17.64 o 
   2 -14   1        0.62        4.78      6.36 o 
   3 -14   1       57.89       65.98      7.66 o 
   4 -14   1      117.69      129.39      9.27 o 
   5 -14   1       60.87       61.22      6.93 o 
   6 -14   1       20.06       23.56      5.88 o 
   7 -14   1       73.07       83.65     12.34 o 
   8 -14   1       53.14       62.04      9.32 o 
   9 -14   1       68.51       61.49     21.72 o 
  10 -14   1       31.88       38.43     12.22 o 
  11 -14   1        0.06        0.77      3.64 o 
  12 -14   1       16.58        0.15      3.18 o 
  13 -14   1        5.93        0.00      2.72 o 
  -4 -13   1        6.01        9.56     10.46 o 
  -3 -13   1       18.48       16.68     11.21 o 
  -2 -13   1        2.40       -0.96      3.27 o 
  -1 -13   1       35.22       39.79      5.48 o 
   0 -13   1       26.90       24.03      5.64 o 
   1 -13   1       30.90       31.55      6.13 o 
   2 -13   1      381.08      410.60     14.11 o 
   3 -13   1       16.69       20.04      4.78 o 
   4 -13   1       45.18       52.19      6.04 o 
   5 -13   1       52.58       65.65      7.48 o 
   6 -13   1        3.16        2.46      3.66 o 
   7 -13   1       30.63       34.97      6.52 o 
   8 -13   1        3.34        5.24      4.73 o 
   9 -13   1        4.47        3.60      4.63 o 
  10 -13   1       24.61       13.33      6.02 o 
  11 -13   1       28.99       -0.05      2.67 o 
  12 -13   1       14.51       -0.08      2.89 o 
  13 -13   1       10.27       -0.34      3.47 o 
  -5 -12   1       24.72       24.21     12.25 o 
  -4 -12   1       29.60       37.66     12.25 o 
  -3 -12   1        8.25        8.38      3.03 o 
  -2 -12   1       29.13       26.48      5.17 o 
  -1 -12   1       14.24       16.96      3.84 o 
   0 -12   1        9.24       12.77      3.72 o 
   1 -12   1      311.84      307.50      9.04 o 
   2 -12   1        4.85        8.48      3.69 o 
   3 -12   1      249.30      276.10      9.60 o 
   4 -12   1        5.33        2.49      3.52 o 
   5 -12   1      269.30      303.14      9.64 o 
   6 -12   1      271.17      288.59      9.60 o 
   7 -12   1        1.66        3.25      4.04 o 
   8 -12   1      271.43      288.14     11.10 o 
   9 -12   1        0.95        2.29      3.92 o 
  10 -12   1        2.46        5.52      4.05 o 
  11 -12   1        0.89       -1.74      3.53 o 
  12 -12   1       12.44        0.81      4.64 o 
  13 -12   1        4.31        1.48      3.86 o 
  -6 -11   1        0.27        6.87     10.16 o 
  -5 -11   1       26.52       37.66     12.25 o 
  -4 -11   1        1.90       13.15      9.27 o 
  -3 -11   1       15.81       13.82      2.93 o 
  -2 -11   1       83.69       81.10      4.76 o 
  -1 -11   1       14.74       15.30      4.44 o 
   0 -11   1      612.55      577.64     14.33 o 
   1 -11   1        3.87        4.71      3.01 o 
   2 -11   1      472.93      466.50     15.16 o 
   3 -11   1       71.11       71.88      6.18 o 
   4 -11   1      477.57      485.17     18.65 o 
   5 -11   1      309.06      338.93     11.89 o 
   6 -11   1       55.36       63.69      6.35 o 
   7 -11   1      362.54      372.44     10.20 o 
   8 -11   1        3.26        6.58      3.76 o 
   9 -11   1       67.18       62.40      7.78 o 
  10 -11   1       11.87       12.01      5.05 o 
  11 -11   1       81.87      113.67     10.47 o 
  12 -11   1        3.78        2.74      5.02 o 
  13 -11   1        5.56        6.27      4.57 o 
  14 -11   1        6.98        3.14      5.12 o 
  -7 -10   1       17.85        6.87      9.86 o 
  -6 -10   1       37.22       38.86     20.03 o 
  -5 -10   1       19.93       34.37     11.36 o 
  -4 -10   1      123.68      119.81      6.43 o 
  -3 -10   1       68.46       76.69      5.33 o 
  -2 -10   1       66.61       80.90      5.60 o 
  -1 -10   1      227.74      226.38      6.58 o 
   0 -10   1        0.90        3.69      3.11 o 
   1 -10   1     1135.27     1103.40     23.42 o 
   2 -10   1      175.66      171.57      6.37 o 
   3 -10   1      484.87      438.33     12.17 o 
   4 -10   1      499.14      483.45     11.16 o 
   5 -10   1      428.02      429.14      9.66 o 
   6 -10   1      114.52      106.31      6.68 o 
   7 -10   1       81.99       80.86      5.72 o 
   8 -10   1      407.96      400.86     13.52 o 
   9 -10   1      119.72      118.16      9.84 o 
  10 -10   1        2.97        3.94      4.75 o 
  11 -10   1      147.16      146.07     13.48 o 
  12 -10   1        6.08        4.82      5.17 o 
  13 -10   1        7.89        0.22      3.28 o 
  14 -10   1       25.53        8.95      6.90 o 
  -8  -9   1        0.50        4.18     15.84 o 
  -7  -9   1       34.78       37.36     20.62 o 
  -6  -9   1        2.96        0.90      6.28 o 
  -5  -9   1      335.15      307.56     19.43 o 
  -4  -9   1      144.38      137.47      7.62 o 
  -3  -9   1      440.36      426.48      7.82 o 
  -2  -9   1       94.91      100.93      4.43 o 
  -1  -9   1        4.43       10.40      2.57 o 
   0  -9   1      707.97      675.31     11.62 o 
   1  -9   1        9.90       15.36      3.38 o 
   2  -9   1     1626.28     1604.18     20.89 o 
   3  -9   1      599.96      568.07     10.17 o 
   4  -9   1      807.19      703.66     39.86 o 
   5  -9   1      134.93      120.94      8.01 o 
   6  -9   1      103.48      116.51      8.06 o 
   7  -9   1      724.93      679.52     31.68 o 
   8  -9   1        0.75        1.91      3.36 o 
   9  -9   1      284.06      283.43     12.52 o 
  10  -9   1       15.96       12.75      4.31 o 
  11  -9   1      185.66      197.76     14.89 o 
  12  -9   1        7.07        3.05      4.28 o 
  13  -9   1       32.45       24.71      8.20 o 
  14  -9   1       38.85       10.40      8.23 o 
  -9  -8   1        0.25       -1.12      6.51 o 
  -8  -8   1       46.23       42.14     13.75 o 
  -7  -8   1        3.94        4.48      8.37 o 
  -6  -8   1      271.99      287.54     19.43 o 
  -5  -8   1      143.75      121.35     13.45 o 
  -4  -8   1       27.73       34.18      2.83 o 
  -3  -8   1      613.99      640.73     15.05 o 
  -2  -8   1       50.88       48.56      2.99 o 
  -1  -8   1      855.87      826.80     12.51 o 
   0  -8   1       59.51       57.36      3.48 o 
   1  -8   1     1141.26     1192.92     15.16 o 
   2  -8   1       62.03       59.61      3.79 o 
   3  -8   1     3231.45     3262.77     89.67 o 
   4  -8   1      353.40      357.93     17.34 o 
   5  -8   1     1187.82     1187.04     21.54 o 
   6  -8   1     1644.49     1640.20     57.09 o 
   7  -8   1       94.91      114.32      8.19 o 
   8  -8   1     1151.21     1106.37     44.83 o 
   9  -8   1      162.23      167.46     13.34 o 
  10  -8   1      223.62      244.33     12.16 o 
  11  -8   1       42.50       40.33      5.54 o 
  12  -8   1       85.87       98.96     14.87 o 
  13  -8   1        0.36       -0.11      3.30 o 
  14  -8   1       10.68        5.62      7.32 o 
  -9  -7   1        3.84        5.25      7.23 o 
  -8  -7   1        0.04      -10.16     10.16 o 
  -7  -7   1       12.68       10.46      8.97 o 
  -6  -7   1       25.99       18.83      8.97 o 
  -5  -7   1      143.08      144.66     12.55 o 
  -4  -7   1        2.85        1.30      1.43 o 
  -3  -7   1       76.32       76.31      2.76 o 
  -2  -7   1      320.06      331.40      8.08 o 
  -1  -7   1       55.87       71.42      3.84 o 
   0  -7   1      806.34      799.11     11.84 o 
   1  -7   1      243.92      265.67      6.97 o 
   2  -7   1       26.38       44.56      3.79 o 
   3  -7   1      240.63      259.05     29.14 o 
   4  -7   1      586.31      507.41     11.38 o 
   5  -7   1      244.74      214.61      8.07 o 
   6  -7   1       67.99       80.30      6.52 o 
   7  -7   1     1074.80     1056.81     24.81 o 
   8  -7   1        0.99        2.47      4.20 o 
   9  -7   1      339.50      393.41     10.78 o 
  10  -7   1        1.52        2.16      2.99 o 
  11  -7   1       18.96       22.28      4.64 o 
  12  -7   1       22.25       16.66      7.06 o 
  13  -7   1       40.03       48.50     13.00 o 
  14  -7   1       27.45       13.31     16.44 o 
 -10  -6   1        6.48       11.86     11.28 o 
  -9  -6   1        0.87       -1.28      7.10 o 
  -8  -6   1       15.63       25.71      8.09 o 
  -7  -6   1        0.00       -1.49     10.16 o 
  -6  -6   1        1.53        8.67     11.66 o 
  -5  -6   1      724.84      716.45     23.61 o 
  -4  -6   1      552.14      535.35     20.92 o 
  -3  -6   1     1865.17     1899.15     34.23 o 
  -2  -6   1      429.41      503.48      6.81 o 
  -1  -6   1     1485.49     1373.88     15.15 o 
   0  -6   1      278.45      318.59      7.08 o 
   1  -6   1     1937.23     1795.91     25.44 o 
   2  -6   1        5.35        9.53      2.42 o 
   3  -6   1      163.08      134.37      9.86 o 
   4  -6   1       53.83       74.52      5.23 o 
   5  -6   1       21.60        9.64      3.06 o 
   6  -6   1      493.97      447.31     11.13 o 
   7  -6   1       12.37       10.30      4.49 o 
   8  -6   1     1127.67     1149.53     24.19 o 
   9  -6   1      199.12      175.48     22.18 o 
  10  -6   1       21.51       22.09      4.28 o 
  11  -6   1       22.01       22.76      4.51 o 
  12  -6   1       10.36        9.35      6.12 o 
  13  -6   1       28.05       10.79     11.66 o 
  14  -6   1        2.70       -1.49      4.67 o 
 -11  -5   1        9.55       11.65      9.66 o 
 -10  -5   1       22.67       32.34     10.38 o 
  -9  -5   1       46.60       49.14     12.44 o 
  -8  -5   1        9.69        9.79      8.18 o 
  -7  -5   1       25.32       16.14     13.75 o 
  -6  -5   1       96.16       83.39     10.46 o 
  -5  -5   1      440.32      444.16     16.74 o 
  -4  -5   1      824.99      749.03     27.80 o 
  -3  -5   1      982.65      987.02     23.69 o 
  -2  -5   1     1300.86     1174.29     16.82 o 
  -1  -5   1      539.34      465.69     10.36 o 
   0  -5   1      392.57      363.22      6.65 o 
   1  -5   1      235.43      221.89      6.13 o 
   2  -5   1      996.09      971.22     22.42 o 
   3  -5   1      109.15      123.77      4.23 o 
   4  -5   1        8.00       16.93      2.64 o 
   5  -5   1     2988.74     2889.60     40.05 o 
   6  -5   1      778.62      752.75     13.39 o 
   7  -5   1      798.41      827.96     17.73 o 
   8  -5   1        1.14        0.90      3.45 o 
   9  -5   1       26.61       22.78      3.90 o 
  10  -5   1        2.01        2.52      2.79 o 
  11  -5   1       26.12       29.25      8.82 o 
  12  -5   1       13.89        6.13      8.97 o 
  13  -5   1       18.33        4.18      5.83 o 
  14  -5   1       26.74       21.52     12.55 o 
 -11  -4   1       34.20       47.98     12.21 o 
 -10  -4   1       25.97       31.99     11.79 o 
  -9  -4   1        0.87        6.49      6.63 o 
  -8  -4   1        5.68        2.04      4.64 o 
  -7  -4   1       98.16       90.26     11.36 o 
  -6  -4   1      737.02      798.35     24.21 o 
  -5  -4   1       67.74       65.46      8.07 o 
  -4  -4   1     2282.75     2425.83     55.59 o 
  -3  -4   1      765.19      708.06     13.31 o 
  -2  -4   1     1308.59     1274.12     13.20 o 
  -1  -4   1      418.61      376.93      6.55 o 
   0  -4   1       92.43      108.99      4.25 o 
   1  -4   1       29.48       60.33      3.89 o 
   2  -4   1     4401.94     4289.84     72.93 o 
   3  -4   1     3289.58     3001.27     48.57 o 
   4  -4   1     1839.84     1770.40     24.46 o 
   5  -4   1      153.26      150.72      6.58 o 
   6  -4   1     1061.44      866.55     16.30 o 
   7  -4   1      206.16      194.24      7.57 o 
   8  -4   1      208.56      224.61      9.15 o 
   9  -4   1      297.65      334.93      8.23 o 
  10  -4   1       11.24        6.98      4.80 o 
  11  -4   1       12.63        6.77      8.37 o 
  12  -4   1       40.08       21.22     22.86 o 
  13  -4   1       16.96        2.04      6.13 o 
 -12  -3   1        7.08       -0.48      6.30 o 
 -11  -3   1        7.75       -0.31      8.75 o 
 -10  -3   1      122.29      116.62     12.87 o 
  -9  -3   1      150.38      174.27     12.45 o 
  -8  -3   1       51.14       47.02      9.34 o 
  -7  -3   1       16.12       14.20      5.27 o 
  -6  -3   1       39.00       41.55      7.47 o 
  -5  -3   1     1584.05     1594.60     34.37 o 
  -4  -3   1       11.59        4.48      5.98 o 
  -3  -3   1      911.30      881.26     17.99 o 
  -2  -3   1     3178.51     2968.12     38.20 o 
  -1  -3   1     4838.50     4851.23     61.18 o 
   0  -3   1     1670.56     1673.32     21.56 o 
   1  -3   1     3355.17     3241.40     40.47 o 
   2  -3   1     2198.00     2068.40     37.06 o 
   3  -3   1      389.08      345.31      6.02 o 
   4  -3   1      501.42      494.09     14.20 o 
   5  -3   1        5.30        6.58      2.54 o 
   6  -3   1       41.63       30.44      3.87 o 
   7  -3   1      363.32      386.25     10.24 o 
   8  -3   1      117.33      133.04      8.23 o 
   9  -3   1       83.08      114.86      5.66 o 
  10  -3   1      125.59      139.28      6.58 o 
  11  -3   1       34.15       31.37     16.89 o 
  12  -3   1       13.33        5.91      8.82 o 
  13  -3   1       25.91       26.00     13.45 o 
 -12  -2   1       12.84        1.08      6.75 o 
 -11  -2   1      130.74      153.71     15.39 o 
 -10  -2   1       47.06       45.17     34.82 o 
  -9  -2   1       15.99       24.27      7.39 o 
  -8  -2   1      567.23      610.15     17.10 o 
  -7  -2   1       51.01       55.21      6.44 o 
  -6  -2   1      582.42      592.41     17.93 o 
  -5  -2   1      319.51      292.32     11.06 o 
  -4  -2   1      836.85      801.63     17.34 o 
  -3  -2   1      322.04      290.53      7.77 o 
  -2  -2   1      852.83      816.51     10.36 o 
  -1  -2   1     3767.09     3526.84     40.37 o 
   0  -2   1     4662.62     4637.27     74.57 o 
   1  -2   1    11157.49    10925.40    142.86 o 
   2  -2   1     1897.23     1561.54     26.90 o 
   3  -2   1     2011.19     1781.49     21.34 o 
   4  -2   1     5361.82     5001.43     71.43 o 
   5  -2   1      695.39      568.80     13.72 o 
   6  -2   1      351.40      331.46     15.99 o 
   7  -2   1        9.38        2.39      4.78 o 
   8  -2   1      254.62      302.18     16.14 o 
   9  -2   1        6.07        4.62      3.65 o 
  10  -2   1        3.51        9.53      2.65 o 
  11  -2   1        6.22        4.04      2.54 o 
  12  -2   1        0.63       -0.30      6.58 o 
  13  -2   1        4.16       -0.30     11.66 o 
 -13  -1   1        7.82       -0.11      6.34 o 
 -12  -1   1       16.83        0.46      5.81 o 
 -11  -1   1       93.52      139.74     14.79 o 
 -10  -1   1       21.60       26.00     10.14 o 
  -9  -1   1        1.45       -1.52      5.23 o 
  -8  -1   1       16.44       12.85      5.49 o 
  -7  -1   1      360.27      386.64     18.38 o 
  -6  -1   1      277.83      281.18      8.86 o 
  -5  -1   1     3575.69     3600.04    422.49 o 
  -4  -1   1      434.45      403.69      6.13 o 
  -3  -1   1     3919.85     4068.56     70.54 o 
  -2  -1   1     2972.69     2956.77     33.50 o 
   2  -1   1      171.73      145.06      3.76 o 
   3  -1   1      404.74      341.91      5.81 o 
   4  -1   1      149.97      155.84      4.75 o 
   5  -1   1      206.83      153.08      8.52 o 
   6  -1   1       23.53       14.65      5.38 o 
   7  -1   1      623.00      688.06     22.42 o 
   8  -1   1       13.07       10.35      2.28 o 
   9  -1   1       44.49       52.29      6.13 o 
  10  -1   1       52.97       46.88     24.36 o 
  11  -1   1       32.60       31.39     16.44 o 
  12  -1   1        4.03        2.02      9.39 o 
  13  -1   1       29.62        0.68      6.67 o 
 -13   0   1       14.66        1.77      7.29 o 
 -12   0   1       31.06       -0.97      7.19 o 
 -11   0   1       59.92        0.15      4.54 o 
 -10   0   1        1.34        0.45      0.95 o 
  -9   0   1      275.32      255.54      8.37 o 
  -8   0   1      605.84      618.69     10.07 o 
  -7   0   1      447.27      423.56      7.40 o 
  -6   0   1     3632.02     3757.62     48.35 o 
  -5   0   1      484.27      485.15      6.30 o 
  -4   0   1      807.49      729.05     14.65 o 
  -3   0   1     1289.57     1218.29     17.34 o 
  -2   0   1      245.46      236.00      2.21 o 
   1   0   1     8095.91     8074.57     99.01 o 
   2   0   1      454.63      432.48      6.02 o 
   3   0   1     2708.01     2542.10     44.83 o 
   4   0   1     1007.45      893.99     19.13 o 
   5   0   1      305.15      282.16     16.74 o 
   6   0   1      884.10      749.33     21.82 o 
   7   0   1       65.74       60.08      9.86 o 
   8   0   1      414.00      433.48     28.24 o 
   9   0   1      599.47      563.62     24.06 o 
  10   0   1      342.30      326.83     37.21 o 
  11   0   1        0.51       -0.04      5.48 o 
  12   0   1       31.03       36.35     12.42 o 
 -13   1   1        7.39        0.14      5.27 o 
 -12   1   1        0.78        1.88      6.33 o 
 -11   1   1       17.18       18.63      9.86 o 
 -10   1   1        2.96        2.86      2.53 o 
  -9   1   1      961.55      985.94     16.37 o 
  -8   1   1       40.46       47.76      2.84 o 
  -7   1   1     1196.72     1262.43     17.30 o 
  -6   1   1      296.32      333.83      6.96 o 
  -5   1   1     1368.41     1414.88     18.14 o 
  -4   1   1        9.26        7.48      1.42 o 
  -3   1   1      247.26      262.99      3.88 o 
  -2   1   1     9069.43     9641.91     85.42 o 
   3   1   1      743.47      623.80     13.75 o 
   4   1   1      307.08      283.95     10.46 o 
   5   1   1      426.81      454.62     14.94 o 
   6   1   1      124.03      127.92     10.46 o 
   7   1   1     1147.54     1140.16     18.68 o 
   8   1   1       69.47       49.89     31.68 o 
   9   1   1      157.06      171.41     13.52 o 
  10   1   1      112.52      142.97     21.37 o 
  11   1   1       51.32       59.02     15.42 o 
  12   1   1       21.60       29.23     12.14 o 
 -14   2   1        0.26        1.08      6.67 o 
 -13   2   1        3.08        0.00      5.68 o 
 -12   2   1       11.34        7.91      4.63 o 
 -11   2   1      171.66      191.54      9.56 o 
 -10   2   1      252.32      272.59     18.23 o 
  -9   2   1      158.61      174.68      8.29 o 
  -8   2   1      830.94      816.55     12.98 o 
  -7   2   1      515.36      531.15      8.90 o 
  -6   2   1     1675.11     1600.61     18.04 o 
  -5   2   1     1063.31     1019.45     11.23 o 
  -4   2   1     1783.32     1605.56     15.18 o 
  -3   2   1       54.86       42.58      1.80 o 
  -2   2   1     1327.54     1184.22     21.14 o 
  -1   2   1        7.62       12.07      2.02 o 
   0   2   1    18778.83    18865.87    192.65 o 
   1   2   1     2086.61     2003.70     17.26 o 
   2   2   1      673.72      702.55      9.41 o 
   3   2   1     1263.98     1270.79     14.04 o 
   4   2   1     3966.29     4380.22    108.79 o 
   5   2   1       85.77       94.72      3.45 o 
   6   2   1      265.20      283.95     14.50 o 
   7   2   1      409.72      435.59     19.58 o 
   8   2   1      605.91      705.11     44.83 o 
   9   2   1       86.78      110.91     12.04 o 
  10   2   1       47.43       59.03     11.94 o 
  11   2   1       18.45       31.01     11.52 o 
 -14   3   1       21.71       26.90     22.72 o 
 -13   3   1       20.19       18.26     12.10 o 
 -12   3   1      145.54      159.01      8.71 o 
 -11   3   1        6.17       11.68      4.69 o 
 -10   3   1       10.22        2.99      3.76 o 
  -9   3   1      296.05      314.85      8.41 o 
  -8   3   1       10.46       13.82      2.69 o 
  -7   3   1       67.81       83.24      4.54 o 
  -6   3   1      265.50      304.69      5.08 o 
  -5   3   1       21.95       23.56      1.84 o 
  -4   3   1     2958.07     2738.27     36.52 o 
  -3   3   1     6648.25     6390.35     66.72 o 
  -2   3   1       10.52       13.12      1.03 o 
  -1   3   1      278.92      314.43      3.25 o 
   0   3   1      105.15       72.81      1.82 o 
   1   3   1       93.77       85.51      2.35 o 
   2   3   1      765.69      685.79     11.06 o 
   3   3   1     6863.91     7344.35    208.33 o 
   4   3   1      841.37      832.21      9.95 o 
   5   3   1       29.13       26.61      4.64 o 
   6   3   1      342.21      325.62     13.58 o 
   7   3   1       22.05       22.33      6.75 o 
   8   3   1       33.05       39.36      8.54 o 
   9   3   1       23.96       24.64     14.45 o 
  10   3   1        0.96        2.95      6.85 o 
  11   3   1       12.65        9.36     11.72 o 
 -14   4   1        0.16        1.79      8.07 o 
 -13   4   1       40.92       40.76      6.69 o 
 -12   4   1       20.54        9.91     12.25 o 
 -11   4   1       18.82       11.17      5.08 o 
 -10   4   1      164.70      185.02      8.67 o 
  -9   4   1       56.09       47.41      3.85 o 
  -8   4   1       99.36       94.27      4.16 o 
  -7   4   1      235.05      265.67      5.35 o 
  -6   4   1      217.01      177.20      4.55 o 
  -5   4   1       19.28       30.05      2.31 o 
  -4   4   1      373.82      321.89      4.46 o 
  -3   4   1     2286.44     2002.74     20.41 o 
  -2   4   1      189.58      190.15      4.57 o 
  -1   4   1     3983.53     3849.32     32.96 o 
   0   4   1       24.69       21.27      1.53 o 
   1   4   1     4426.95     4417.38     60.23 o 
   2   4   1      806.55      778.30     22.54 o 
   3   4   1       20.71       11.13      1.15 o 
   4   4   1      137.32      121.35      8.37 o 
   5   4   1       73.79       72.93      8.37 o 
   6   4   1      391.49      400.80     13.27 o 
   7   4   1      223.14      253.71     12.85 o 
   8   4   1       14.20       21.49      8.91 o 
   9   4   1        2.94        6.88      8.90 o 
  10   4   1       12.57       19.26      9.79 o 
 -14   5   1        7.61        4.78      4.97 o 
 -13   5   1        0.51       -8.97      9.27 o 
 -12   5   1       89.03      107.74      6.86 o 
 -11   5   1      209.04      211.82      8.46 o 
 -10   5   1      335.08      370.97     11.49 o 
  -9   5   1      563.32      536.35     10.01 o 
  -8   5   1       46.64       49.04      4.36 o 
  -7   5   1      832.93      770.14     11.31 o 
  -6   5   1      629.69      573.34      7.86 o 
  -5   5   1      408.75      411.47      6.07 o 
  -4   5   1       25.73       10.56      1.89 o 
  -3   5   1     2140.53     1991.56     20.53 o 
  -2   5   1      365.32      365.94      9.32 o 
  -1   5   1      416.31      422.05      5.29 o 
   0   5   1       20.62       15.81      1.62 o 
   1   5   1     1327.49     1322.35     22.41 o 
   2   5   1      230.77      222.98      5.08 o 
   3   5   1       46.03       43.64      5.98 o 
   4   5   1      462.59      470.46     15.84 o 
   5   5   1        1.81       -3.59      5.08 o 
   6   5   1        0.06        0.01      2.64 o 
   7   5   1      157.14      162.84     13.49 o 
   8   5   1        4.82       10.43      7.15 o 
   9   5   1        8.70        7.23      7.36 o 
  10   5   1        7.48        8.10     14.51 o 
 -15   6   1        5.87        4.32      4.04 o 
 -14   6   1       16.28       12.37      4.85 o 
 -13   6   1       64.39       60.14     29.59 o 
 -12   6   1       75.16       88.65     13.60 o 
 -11   6   1       13.99       11.55      3.73 o 
 -10   6   1      818.66      902.89     15.31 o 
  -9   6   1       45.99       35.86      4.19 o 
  -8   6   1     1457.53     1535.00     21.22 o 
  -7   6   1       83.36       89.31      4.42 o 
  -6   6   1       21.78       15.05      4.04 o 
  -5   6   1      581.68      582.08      8.09 o 
  -4   6   1     1397.00     1542.66     16.73 o 
  -3   6   1      936.60      917.25     10.40 o 
  -2   6   1      261.67      253.70      4.87 o 
  -1   6   1     8081.81     7728.61     87.89 o 
   0   6   1      185.91      170.44      3.91 o 
   1   6   1     1277.59     1311.70     31.24 o 
   2   6   1     2401.40     2436.63     82.71 o 
   3   6   1      248.23      238.22     11.36 o 
   4   6   1      359.89      342.53     14.35 o 
   5   6   1       87.43      104.31     10.76 o 
   6   6   1       13.09        9.86      7.77 o 
   7   6   1       85.76       91.53     10.30 o 
   8   6   1       50.27       58.08     10.25 o 
   9   6   1        6.09        5.82      7.66 o 
 -15   7   1        9.90       11.66      5.37 o 
 -14   7   1        0.46       -0.95      3.03 o 
 -13   7   1       36.82       38.05      7.91 o 
 -12   7   1       29.66       29.57      5.48 o 
 -11   7   1       21.39       24.10      5.11 o 
 -10   7   1       53.41       56.27      5.13 o 
  -9   7   1     1319.14     1281.21     18.67 o 
  -8   7   1      504.32      541.27     11.97 o 
  -7   7   1     2819.13     2840.80     42.22 o 
  -6   7   1     2365.92     2337.89     26.94 o 
  -5   7   1     2382.60     2253.41     26.76 o 
  -4   7   1      439.00      367.11      9.67 o 
  -3   7   1       82.06       69.25      3.10 o 
  -2   7   1      927.85      916.96     13.09 o 
  -1   7   1      402.84      399.89      6.30 o 
   0   7   1     1907.40     1840.13     21.81 o 
   1   7   1      654.76      688.56     11.39 o 
   2   7   1      859.93      849.15     34.09 o 
   3   7   1      156.35      156.92     10.76 o 
   4   7   1       12.17       16.74      7.17 o 
   5   7   1      177.92      176.94     14.05 o 
   6   7   1       35.50       27.20     10.16 o 
   7   7   1      134.80      133.07     12.17 o 
   8   7   1       14.10       17.07      8.60 o 
 -15   8   1       20.36       24.41      8.00 o 
 -14   8   1        2.77        2.91      4.09 o 
 -13   8   1       11.14        8.98      4.58 o 
 -12   8   1       78.63       99.90      7.52 o 
 -11   8   1       42.46       38.82      4.93 o 
 -10   8   1      597.44      640.97     18.07 o 
  -9   8   1       13.98       15.17      3.72 o 
  -8   8   1      527.80      529.20     14.54 o 
  -7   8   1       10.90       21.41      5.34 o 
  -6   8   1       28.75       27.35      4.13 o 
  -5   8   1      281.67      264.24      6.49 o 
  -4   8   1      383.08      364.70      6.71 o 
  -3   8   1     1184.87     1211.56     16.83 o 
  -2   8   1      631.46      664.92     11.81 o 
  -1   8   1     2697.56     2530.01     29.32 o 
   0   8   1       38.51       41.37      3.69 o 
   1   8   1     1233.67     1273.34     27.42 o 
   2   8   1       60.24       48.78      3.17 o 
   3   8   1      339.68      343.13     23.91 o 
   4   8   1      310.14      318.03     16.74 o 
   5   8   1        0.54       -1.79      5.98 o 
   6   8   1      123.37       99.23     23.31 o 
   7   8   1       15.37       13.11      9.34 o 
   8   8   1       17.12       27.37     12.60 o 
 -15   9   1       21.17       13.37     10.76 o 
 -14   9   1        0.73       -1.99      3.58 o 
 -13   9   1       34.40       26.44     10.11 o 
 -12   9   1        6.52        7.58      4.44 o 
 -11   9   1        2.06        3.29      3.28 o 
 -10   9   1        2.54        5.49      3.33 o 
  -9   9   1     1077.31     1065.45     24.00 o 
  -8   9   1        0.33        0.55      2.10 o 
  -7   9   1      743.42      705.06     12.80 o 
  -6   9   1      175.53      164.01      5.46 o 
  -5   9   1      108.60      115.27      6.37 o 
  -4   9   1      500.08      501.12     10.72 o 
  -3   9   1        4.82        6.32      3.14 o 
  -2   9   1     2241.14     2103.74     30.23 o 
  -1   9   1       41.38       44.10      4.27 o 
   0   9   1      146.78      132.90      4.88 o 
   1   9   1        1.19        3.99      2.45 o 
   2   9   1      180.34      184.15     10.65 o 
   3   9   1      255.09      243.30     14.94 o 
   4   9   1       19.59       18.23      8.37 o 
   5   9   1       62.17       54.40     19.73 o 
   6   9   1       21.36       13.15      9.86 o 
   7   9   1       13.53       16.41      8.60 o 
 -15  10   1        0.13       -0.26      3.08 o 
 -14  10   1       11.10       -0.75      3.70 o 
 -13  10   1       11.33        7.78      6.77 o 
 -12  10   1       28.07       32.37      5.92 o 
 -11  10   1       11.26       10.61      4.07 o 
 -10  10   1      179.48      184.43      7.48 o 
  -9  10   1        0.92       -1.13      2.62 o 
  -8  10   1      215.20      232.67      7.34 o 
  -7  10   1       11.15        5.68      3.39 o 
  -6  10   1      424.48      434.87     16.49 o 
  -5  10   1      735.71      741.48     14.11 o 
  -4  10   1       31.08       28.02      4.23 o 
  -3  10   1     1795.40     1827.08     33.83 o 
  -2  10   1      399.68      373.67      8.26 o 
  -1  10   1       23.48       27.60      3.56 o 
   0  10   1        0.25        1.60      2.14 o 
   1  10   1      319.24      308.85     10.38 o 
   2  10   1      146.75      152.83     24.84 o 
   3  10   1       64.19       61.27     11.06 o 
   4  10   1      341.02      344.33     30.19 o 
   5  10   1        3.49        4.48      7.77 o 
   6  10   1       73.47       63.07     14.35 o 
 -14  11   1        0.82        0.53      3.55 o 
 -13  11   1        0.27        0.62      3.02 o 
 -12  11   1       33.63       18.02     13.62 o 
 -11  11   1      127.37      141.29      9.36 o 
 -10  11   1        9.92       13.11      4.76 o 
  -9  11   1      202.77      223.81      7.88 o 
  -8  11   1       20.89       26.00      5.89 o 
  -7  11   1      150.71      177.76      6.96 o 
  -6  11   1       82.72       94.62      5.66 o 
  -5  11   1      131.34      141.11      8.02 o 
  -4  11   1     1103.61     1139.46     38.31 o 
  -3  11   1      106.94      102.91      6.74 o 
  -2  11   1       59.48       58.21      5.38 o 
  -1  11   1        6.53        6.24      2.93 o 
   0  11   1      172.44      191.68     10.14 o 
   1  11   1       48.17       39.04      4.43 o 
   2  11   1      156.51      149.40      6.57 o 
   3  11   1      213.01      225.07     26.90 o 
   4  11   1       98.69      104.91     14.65 o 
   5  11   1       24.83       16.44     10.76 o 
 -14  12   1        0.30        0.09      3.22 o 
 -13  12   1      143.43      154.97     11.52 o 
 -12  12   1       20.88        5.67      5.07 o 
 -11  12   1        0.05       -0.12      2.95 o 
 -10  12   1       75.41       86.79      8.04 o 
  -9  12   1        6.17        8.81      6.30 o 
  -8  12   1        1.35        1.96      3.29 o 
  -7  12   1       69.52       68.55      7.63 o 
  -6  12   1      131.44      136.41      7.64 o 
  -5  12   1       68.97       91.04      6.66 o 
  -4  12   1      253.19      248.70     10.16 o 
  -3  12   1       39.23       51.85      5.65 o 
  -2  12   1        3.50       -0.38      3.19 o 
  -1  12   1        9.38       10.78      3.88 o 
   0  12   1      128.43      127.55      6.33 o 
   1  12   1       67.83       66.97     20.00 o 
   2  12   1      145.10      153.36      7.10 o 
   3  12   1      223.69      222.38     18.23 o 
   4  12   1        6.31       -7.47      9.27 o 
 -14  13   1       27.75       -0.19      3.57 o 
 -13  13   1       41.58       -0.51      3.85 o 
 -12  13   1        5.11        0.41      3.26 o 
 -11  13   1       20.49       13.20      5.70 o 
 -10  13   1        0.34       -0.95      3.51 o 
  -9  13   1       89.86      110.12      7.20 o 
  -8  13   1       46.10       58.59      7.05 o 
  -7  13   1       29.87       44.48      5.67 o 
  -6  13   1       58.91       64.95      8.33 o 
  -5  13   1       31.45       32.05      5.75 o 
  -4  13   1       77.11       93.31      8.61 o 
  -3  13   1       54.54       52.50     11.11 o 
  -2  13   1      302.71      330.70     10.96 o 
  -1  13   1        9.17       11.27      4.25 o 
   0  13   1      102.95      121.78      9.54 o 
   1  13   1        9.54        9.15      6.24 o 
   2  13   1       40.50       -1.49      6.58 o 
   3  13   1        0.36       -2.99      7.77 o 
 -13  14   1        1.83        0.20      3.97 o 
 -12  14   1       11.55        3.39      4.13 o 
 -11  14   1        4.93        4.72      4.17 o 
 -10  14   1       15.90       10.40      4.81 o 
  -9  14   1       19.77       19.16      6.25 o 
  -8  14   1        9.65       20.10      5.26 o 
  -7  14   1       31.57       36.74      5.97 o 
  -6  14   1       15.39       26.85      7.38 o 
  -5  14   1      269.83      295.48     10.41 o 
  -4  14   1      107.56      122.22     11.41 o 
  -3  14   1      200.52      209.38     10.60 o 
  -2  14   1       59.64       40.88     13.82 o 
  -1  14   1       12.48        9.30      5.93 o 
   0  14   1       17.90        8.99      5.29 o 
   1  14   1        0.54       -1.70      4.02 o 
   2  14   1        0.26        0.00      5.08 o 
 -12  15   1        0.57        2.41      4.35 o 
 -11  15   1       32.34       20.43     14.19 o 
 -10  15   1        0.05       -2.05      3.94 o 
  -9  15   1      107.88      127.63      8.77 o 
  -8  15   1       16.26       11.07      5.60 o 
  -7  15   1       18.81       25.20      6.93 o 
  -6  15   1      225.11      248.48     12.14 o 
  -5  15   1       34.19       36.31      8.03 o 
  -4  15   1      122.10      117.32     31.95 o 
  -3  15   1        1.62        4.45      4.76 o 
  -2  15   1       10.59        7.24      4.50 o 
  -1  15   1       11.44        9.85      6.48 o 
   0  15   1        1.25        1.00      4.53 o 
 -11  16   1        8.42        8.28      5.38 o 
 -10  16   1       12.70       12.75      5.47 o 
  -9  16   1       61.26       60.44      7.55 o 
  -8  16   1       17.30       27.23      6.33 o 
  -7  16   1       31.56       31.79      7.87 o 
  -6  16   1       47.43       50.96      8.30 o 
  -5  16   1       27.53       32.79      6.65 o 
  -4  16   1        9.93        9.87      5.25 o 
  -3  16   1       96.71      108.48      8.54 o 
  -2  16   1       45.99       32.36     19.60 o 
  -9  17   1       65.53       72.83      8.25 o 
  -8  17   1        9.61       12.11      6.78 o 
  -7  17   1        8.24        8.11      8.54 o 
  -6  17   1       50.35       49.28      7.84 o 
  -5  17   1       23.06       16.64      7.70 o 
   3 -17   2       41.09       35.75     10.31 o 
   4 -17   2        0.18       -1.06      5.60 o 
   5 -17   2       26.34       25.90      8.51 o 
   6 -17   2       13.29       19.42     10.27 o 
   7 -17   2       42.69       46.34     10.25 o 
   8 -17   2       32.10       36.40      8.10 o 
   9 -17   2        3.82        1.10      4.57 o 
   0 -16   2        1.54       -1.62      4.10 o 
   1 -16   2       11.30        9.29      7.38 o 
   2 -16   2       69.64       66.03     21.77 o 
   3 -16   2        0.77        0.60      4.11 o 
   4 -16   2       51.43       44.30     15.41 o 
   5 -16   2        7.90        8.28      5.75 o 
   6 -16   2        4.39       -1.77      4.61 o 
   7 -16   2       13.79       20.70      7.10 o 
   8 -16   2       11.41       13.83      6.47 o 
   9 -16   2       25.74       29.51      9.88 o 
  10 -16   2        0.22        3.66      6.15 o 
  11 -16   2        5.78       -0.59      6.89 o 
  -2 -15   2        7.80        0.30      5.61 o 
  -1 -15   2        1.94       -0.07      2.84 o 
   0 -15   2        5.60       -1.12      4.71 o 
   1 -15   2       34.80       37.48      6.71 o 
   2 -15   2        0.42        2.05      3.95 o 
   3 -15   2      139.37      154.13     13.27 o 
   4 -15   2       76.94       61.60     20.37 o 
   5 -15   2       20.55       11.64      6.83 o 
   6 -15   2      102.87      118.77      9.42 o 
   7 -15   2        7.81        4.32      5.86 o 
   8 -15   2       96.47      120.64     11.30 o 
   9 -15   2        5.91        4.21      5.08 o 
  10 -15   2       47.52       41.77     15.73 o 
  11 -15   2        0.05        2.40      5.78 o 
  -3 -14   2       25.46       23.38      9.53 o 
  -2 -14   2       39.79       39.32      6.66 o 
  -1 -14   2       18.53       23.46      4.97 o 
   0 -14   2      247.41      277.74     12.63 o 
   1 -14   2       51.53       52.44      6.31 o 
   2 -14   2      279.42      287.29     12.46 o 
   3 -14   2       12.83       20.14      6.00 o 
   4 -14   2       43.86       43.87      6.53 o 
   5 -14   2       29.85       25.94      6.02 o 
   6 -14   2       28.05       25.80      7.21 o 
   7 -14   2      191.29      216.85     10.75 o 
   8 -14   2       26.66       27.42      6.58 o 
   9 -14   2      146.27      175.66     10.25 o 
  10 -14   2        4.70       -0.16      3.04 o 
  11 -14   2       48.13       20.42     15.87 o 
  12 -14   2        1.50       -1.62      5.54 o 
  -4 -13   2       52.49       59.18     14.94 o 
  -3 -13   2        2.33        1.48      3.27 o 
  -2 -13   2      110.75      117.73      8.01 o 
  -1 -13   2      131.82      140.21      7.00 o 
   0 -13   2      142.69      152.18     10.84 o 
   1 -13   2       71.41       64.17      6.20 o 
   2 -13   2        0.26       -1.04      3.63 o 
   3 -13   2       21.98       27.16      5.23 o 
   4 -13   2       22.36       25.95      5.92 o 
   5 -13   2      258.29      282.21     13.99 o 
   6 -13   2       97.21      117.07      8.25 o 
   7 -13   2       57.98       60.57      7.11 o 
   8 -13   2       81.30      109.98      8.30 o 
   9 -13   2       40.07       26.31     10.07 o 
  10 -13   2       36.06       21.78     16.19 o 
  11 -13   2        4.50        2.58      4.11 o 
  12 -13   2       33.27       11.18      9.12 o 
  13 -13   2        6.27        2.61      5.22 o 
  -5 -12   2       41.97       47.52     14.05 o 
  -4 -12   2        8.94        9.86      7.32 o 
  -3 -12   2       89.70       91.52      7.76 o 
  -2 -12   2        1.52        2.24      2.70 o 
  -1 -12   2        3.01        3.06      4.25 o 
   0 -12   2      269.58      279.71     11.75 o 
   1 -12   2       52.59       51.11      7.59 o 
   2 -12   2      132.80      142.75      8.66 o 
   3 -12   2       26.74       24.57      5.80 o 
   4 -12   2      461.97      513.54     12.72 o 
   5 -12   2      315.42      354.78     10.85 o 
   6 -12   2       95.73      110.27      7.41 o 
   7 -12   2        5.10        6.71      4.76 o 
   8 -12   2       57.43       61.02      6.46 o 
   9 -12   2        4.34        5.07      4.16 o 
  10 -12   2        0.08        3.19      4.63 o 
  11 -12   2       16.38        5.97      4.51 o 
  12 -12   2       27.83       13.48      8.67 o 
  13 -12   2        0.09        2.36      5.79 o 
  -6 -11   2       19.68       22.12     11.96 o 
  -5 -11   2        4.54        1.79      7.17 o 
  -4 -11   2      113.33      109.39      5.65 o 
  -3 -11   2        7.28        8.28      2.68 o 
  -2 -11   2      125.94      117.23      5.46 o 
  -1 -11   2      233.80      247.43     11.78 o 
   0 -11   2       14.93       14.57      5.09 o 
   1 -11   2      241.26      233.00      7.57 o 
   2 -11   2       48.59       42.60      5.45 o 
   3 -11   2     1935.70     2048.52     29.32 o 
   4 -11   2       92.82       78.76     18.28 o 
   5 -11   2       10.58        9.96      4.96 o 
   6 -11   2      208.70      237.61     12.43 o 
   7 -11   2       41.54       41.02      6.44 o 
   8 -11   2       25.14       17.98      5.34 o 
   9 -11   2        2.98       -2.24      3.43 o 
  10 -11   2       39.20       36.04      5.78 o 
  11 -11   2        0.07       -0.18      3.13 o 
  12 -11   2       14.17        5.57      4.62 o 
  13 -11   2        1.96        1.84      4.09 o 
  -7 -10   2       21.64       25.70     20.62 o 
  -6 -10   2        1.19       -9.56      9.56 o 
  -5 -10   2       93.64       89.37     14.05 o 
  -4 -10   2       29.06       26.96      4.49 o 
  -3 -10   2       49.60       48.79      3.47 o 
  -2 -10   2      621.47      606.83     11.78 o 
  -1 -10   2      168.12      145.81      6.10 o 
   0 -10   2      114.58      111.64      5.25 o 
   1 -10   2       31.88       29.38      4.43 o 
   2 -10   2      690.69      694.30     15.96 o 
   3 -10   2     1204.19     1266.26     25.85 o 
   4 -10   2      653.72      620.50     14.90 o 
   5 -10   2      391.12      387.73     13.70 o 
   6 -10   2      447.83      436.46     12.57 o 
   7 -10   2       58.75       58.47      6.65 o 
   8 -10   2      495.66      491.61     33.33 o 
   9 -10   2      128.85      133.41      8.77 o 
  10 -10   2       42.30       34.66      6.30 o 
  11 -10   2       28.91       25.81      9.84 o 
  12 -10   2       11.99        4.28      4.55 o 
  13 -10   2        0.17        0.48      3.70 o 
  -8  -9   2       49.13       53.50     14.94 o 
  -7  -9   2       35.87       31.68     11.96 o 
  -6  -9   2       63.46       59.78     12.85 o 
  -5  -9   2      246.62      218.50     26.90 o 
  -4  -9   2      288.53      290.90      5.82 o 
  -3  -9   2       85.40       85.47      5.48 o 
  -2  -9   2       24.33       15.67      3.88 o 
  -1  -9   2      298.11      276.61      7.06 o 
   0  -9   2      311.13      316.07      7.75 o 
   1  -9   2     1815.97     1708.18     29.59 o 
   2  -9   2        2.85        7.91      3.91 o 
   3  -9   2     1909.59     2010.27     37.36 o 
   4  -9   2      360.62      330.29     22.72 o 
   5  -9   2      257.98      233.80      8.77 o 
   6  -9   2      513.34      500.61     21.37 o 
   7  -9   2      244.49      237.58     23.31 o 
   8  -9   2      627.23      630.12     31.53 o 
   9  -9   2       17.48       17.19      5.49 o 
  10  -9   2       82.51       95.29      6.84 o 
  11  -9   2       12.62        6.40      4.23 o 
  12  -9   2       29.74       17.28      7.59 o 
  13  -9   2        1.97        1.88      3.73 o 
  14  -9   2       16.70       18.60     14.20 o 
  -9  -8   2       51.26       49.94     11.57 o 
  -8  -8   2        0.29      -10.16     10.16 o 
  -7  -8   2       96.18      102.82     15.24 o 
  -6  -8   2      264.85      245.10     28.69 o 
  -5  -8   2       76.29       82.19     11.66 o 
  -4  -8   2      250.35      252.16      6.13 o 
  -3  -8   2      208.39      194.47      6.29 o 
  -2  -8   2      337.14      323.43      7.47 o 
  -1  -8   2        0.83        2.50      1.83 o 
   0  -8   2      881.74      795.51     17.02 o 
   1  -8   2      963.63      945.75     16.48 o 
   2  -8   2     4488.27     4689.32    101.02 o 
   3  -8   2     1718.25     1679.86     50.51 o 
   4  -8   2      552.74      532.92     19.13 o 
   5  -8   2      234.74      199.82      9.05 o 
   6  -8   2      244.95      214.45      8.23 o 
   7  -8   2      348.91      374.22     18.68 o 
   8  -8   2      183.39      178.58      9.08 o 
   9  -8   2      662.38      622.95     41.99 o 
  10  -8   2       16.07       11.69      5.49 o 
  11  -8   2      234.69      259.99     20.37 o 
  12  -8   2       54.31       41.05     14.42 o 
  13  -8   2       27.10       12.26      7.16 o 
  14  -8   2        6.48        1.01      3.62 o 
 -10  -7   2        3.25        5.11      9.27 o 
  -9  -7   2       22.01       24.34      9.23 o 
  -8  -7   2      360.29      352.70     23.01 o 
  -7  -7   2       16.66       14.35     15.54 o 
  -6  -7   2      574.04      571.79     23.61 o 
  -5  -7   2       31.60       20.32      8.07 o 
  -4  -7   2        5.98       10.32      1.42 o 
  -3  -7   2       85.39       82.19      4.51 o 
  -2  -7   2       19.37       32.51      4.14 o 
  -1  -7   2      151.39      115.37      5.60 o 
   0  -7   2      511.27      531.24     12.10 o 
   1  -7   2     2339.85     2180.93     33.02 o 
   2  -7   2      104.91       97.24      5.17 o 
   3  -7   2      371.65      358.92      8.35 o 
   4  -7   2      201.64      173.91      6.44 o 
   5  -7   2      262.61      224.45     10.01 o 
   6  -7   2      706.42      658.17     22.72 o 
   7  -7   2       41.27       44.78      5.57 o 
   8  -7   2      497.18      491.31     13.51 o 
   9  -7   2        6.73       21.05      6.77 o 
  10  -7   2      143.61      171.11     15.24 o 
  11  -7   2        2.13        1.84      3.22 o 
  12  -7   2        2.97        4.25      3.78 o 
  13  -7   2       14.99        3.89      5.71 o 
 -10  -6   2       17.26       20.24     11.26 o 
  -9  -6   2       50.18       58.11     13.32 o 
  -8  -6   2        1.95       11.96      9.27 o 
  -7  -6   2       92.42       98.33     13.15 o 
  -6  -6   2      269.70      298.60     16.44 o 
  -5  -6   2     1197.86     1178.54     31.68 o 
  -4  -6   2      113.34      116.07      2.51 o 
  -3  -6   2      362.10      355.80      6.19 o 
  -2  -6   2       59.44       77.72      4.86 o 
  -1  -6   2      636.46      657.19     13.00 o 
   0  -6   2     1536.49     1438.11     24.20 o 
   1  -6   2      509.21      545.72      9.61 o 
   2  -6   2     1172.88     1111.81     27.35 o 
   3  -6   2        8.48        8.97      2.75 o 
   4  -6   2       49.62       81.46      4.65 o 
   5  -6   2     2497.60     2459.10     43.34 o 
   6  -6   2        2.06        1.11      2.51 o 
   7  -6   2      772.10      758.02     21.41 o 
   8  -6   2      176.90      168.21      8.72 o 
   9  -6   2        1.45        2.15      4.46 o 
  10  -6   2       43.00       46.57      7.40 o 
  11  -6   2       63.27       72.68      6.25 o 
  12  -6   2        0.32        2.61      3.42 o 
  13  -6   2       13.57        2.24      3.45 o 
 -11  -5   2        3.54        9.11     10.58 o 
 -10  -5   2       59.66       67.39     11.66 o 
  -9  -5   2       93.78       90.52     11.06 o 
  -8  -5   2      237.27      248.39     17.93 o 
  -7  -5   2        9.51       20.92      8.07 o 
  -6  -5   2      533.21      536.21     20.03 o 
  -5  -5   2       40.65       43.34      7.47 o 
  -4  -5   2       23.08       17.00      1.77 o 
  -3  -5   2      338.36      310.26      7.40 o 
  -2  -5   2      569.51      584.82     14.16 o 
  -1  -5   2     3450.23     3433.52     45.01 o 
   0  -5   2      320.15      310.07      9.12 o 
   1  -5   2      149.96      172.57      8.22 o 
   2  -5   2      840.87      851.84     37.51 o 
   3  -5   2     1335.82     1300.26     21.82 o 
   4  -5   2      721.30      632.17     10.98 o 
   5  -5   2        3.87       24.32      5.98 o 
   6  -5   2     1278.99     1277.80     20.57 o 
   7  -5   2       36.92       38.34      5.45 o 
   8  -5   2      150.67      155.33      8.38 o 
   9  -5   2       45.94       48.19      8.11 o 
  10  -5   2        3.18        4.57      4.28 o 
  11  -5   2       39.58       31.08      5.29 o 
  12  -5   2       11.49        3.78      5.83 o 
  13  -5   2       36.95       12.23     18.98 o 
 -12  -4   2       25.32       -1.23      8.57 o 
 -11  -4   2       18.06       -0.49      5.79 o 
 -10  -4   2       20.27        1.89      6.00 o 
  -9  -4   2       97.14      114.75     11.27 o 
  -8  -4   2       17.95       14.94      8.67 o 
  -7  -4   2      478.83      479.42     19.43 o 
  -6  -4   2       12.50       14.65      6.28 o 
  -5  -4   2      879.28      869.48     22.12 o 
  -4  -4   2     1584.63     1588.58     34.58 o 
  -3  -4   2     1222.47     1268.99     20.04 o 
  -2  -4   2     9491.70     9726.36    139.33 o 
  -1  -4   2     5741.82     5756.52     75.24 o 
   0  -4   2      650.43      654.17     10.63 o 
   1  -4   2     1180.81     1161.63     31.38 o 
   2  -4   2     1346.14     1327.67     37.36 o 
   3  -4   2      941.54      839.27     12.15 o 
   4  -4   2     5603.85     5364.11     72.17 o 
   5  -4   2     3550.12     3664.27     50.69 o 
   6  -4   2      220.68      250.78      7.87 o 
   7  -4   2      941.80      950.18     18.24 o 
   8  -4   2        6.67        6.33      4.38 o 
   9  -4   2      160.10      159.74     11.84 o 
  10  -4   2       33.90       18.35      4.59 o 
  11  -4   2       10.67        1.81      4.14 o 
  12  -4   2       51.68       63.73      5.98 o 
  13  -4   2        1.61        0.30      6.87 o 
 -12  -3   2       14.92        0.19      6.53 o 
 -11  -3   2       90.93       88.81     60.23 o 
 -10  -3   2       26.74       -0.59      5.74 o 
  -9  -3   2       75.58       73.73      9.69 o 
  -8  -3   2      154.70      172.57     10.09 o 
  -7  -3   2        0.05       -0.60      4.18 o 
  -6  -3   2      505.41      478.23     22.72 o 
  -5  -3   2        1.11        6.28      4.18 o 
  -4  -3   2     6963.27     7092.48    147.05 o 
  -3  -3   2      541.40      542.91     10.11 o 
  -2  -3   2      698.45      826.92     12.42 o 
  -1  -3   2    20968.01    21263.06    325.86 o 
   0  -3   2      766.37      759.74      9.93 o 
   1  -3   2      468.05      469.41      8.52 o 
   2  -3   2     8016.16     8167.97    108.21 o 
   3  -3   2      424.88      404.28      7.29 o 
   4  -3   2      398.81      411.74      8.02 o 
   5  -3   2     1433.90     1570.69     24.56 o 
   6  -3   2      576.52      509.04     11.06 o 
   7  -3   2      363.15      383.65     11.18 o 
   8  -3   2        7.87        4.31      4.93 o 
   9  -3   2      330.25      342.83     30.49 o 
  10  -3   2       48.61       54.85      5.68 o 
  11  -3   2       11.51        3.31      5.68 o 
  12  -3   2        1.04      -11.36     11.36 o 
  13  -3   2        1.38       -5.98     10.46 o 
 -13  -2   2        0.04        1.08     11.48 o 
 -12  -2   2       20.27       -2.03      6.85 o 
 -11  -2   2       20.80        0.31      4.85 o 
 -10  -2   2        0.15       -2.13      5.39 o 
  -9  -2   2      289.40      341.05     16.86 o 
  -8  -2   2        0.58       -0.29      4.03 o 
  -7  -2   2     1054.62     1081.40     28.10 o 
  -6  -2   2       39.47       49.32      6.58 o 
  -5  -2   2       40.76       34.67      5.08 o 
  -4  -2   2     3663.45     3186.68    109.39 o 
  -3  -2   2      170.13      170.36      4.80 o 
  -2  -2   2    30904.51    31057.63    508.81 o 
  -1  -2   2     1757.90     1627.06     17.96 o 
   0  -2   2     3519.17     3197.59     39.90 o 
   1  -2   2     2978.35     2780.89     32.68 o 
   2  -2   2    41502.96    40044.92    692.17 o 
   3  -2   2     1189.31     1108.98     15.78 o 
   4  -2   2     4210.45     4105.82     54.10 o 
   5  -2   2      523.29      552.68     12.21 o 
   6  -2   2      188.85      188.67      8.97 o 
   7  -2   2     1004.92     1111.33     23.54 o 
   8  -2   2      108.51      106.40     12.55 o 
   9  -2   2      152.11      171.26     17.04 o 
  10  -2   2      136.60      132.36      7.93 o 
  11  -2   2        3.12        3.13      4.03 o 
  12  -2   2       10.69        0.00     10.46 o 
 -13  -1   2        9.26       -0.63      6.33 o 
 -12  -1   2       15.26       -0.12      6.02 o 
 -11  -1   2       42.65        0.61      4.96 o 
 -10  -1   2       43.35       56.07      9.19 o 
  -9  -1   2        0.84        3.78      5.79 o 
  -8  -1   2      349.14      369.06     11.93 o 
  -7  -1   2      102.56      113.49      6.75 o 
  -6  -1   2      738.20      715.85     18.23 o 
  -5  -1   2      395.38      442.96     11.96 o 
  -4  -1   2      133.03      124.33      1.95 o 
  -3  -1   2      502.44      475.54      5.36 o 
  -2  -1   2      203.88      252.36      4.78 o 
  -1  -1   2     9986.20    10115.68    128.28 o 
   0  -1   2     4540.37     4221.67     47.02 o 
   1  -1   2     4717.18     4135.93     49.24 o 
   2  -1   2    27070.77    26265.82    417.52 o 
   3  -1   2      604.07      482.27      7.81 o 
   4  -1   2     1947.06     1932.93     26.10 o 
   5  -1   2      329.39      293.99     10.16 o 
   6  -1   2      267.88      268.11     19.43 o 
   7  -1   2        5.13        1.79      5.08 o 
   8  -1   2      164.77      176.04     15.84 o 
   9  -1   2       68.22       59.78      4.01 o 
  10  -1   2       46.32       48.51      9.56 o 
  11  -1   2       15.86       25.41     13.45 o 
  12  -1   2       47.30       34.59     27.95 o 
 -13   0   2       20.77        0.15      5.28 o 
 -12   0   2        0.29       -0.31      4.96 o 
 -11   0   2       27.04       12.58     12.40 o 
 -10   0   2       30.45       36.39      7.71 o 
  -9   0   2        1.79        3.07      1.39 o 
  -8   0   2       29.02       29.74      1.75 o 
  -7   0   2      286.87      302.94      5.68 o 
  -6   0   2      437.97      442.24      7.24 o 
  -5   0   2     4676.79     4779.88    135.40 o 
  -4   0   2      645.20      554.86      6.87 o 
  -3   0   2     4607.29     4689.85     44.14 o 
  -2   0   2     6100.84     6270.87     59.82 o 
   0   0   2      481.18      510.61      6.28 o 
   1   0   2     4462.48     4016.60     46.28 o 
   2   0   2       44.66       23.36      2.53 o 
   3   0   2      879.54      817.18     11.72 o 
   4   0   2     3213.25     3170.37     62.17 o 
   5   0   2      448.85      456.41     14.65 o 
   6   0   2      137.52      125.53     17.04 o 
   7   0   2      279.37      297.10     16.74 o 
   8   0   2       67.59       60.67     12.55 o 
   9   0   2      239.10      232.25     18.53 o 
  10   0   2       48.77       36.63      4.33 o 
  11   0   2       92.58      136.56     23.46 o 
  12   0   2       46.23       64.29     17.96 o 
 -14   1   2        0.44       -0.14      5.06 o 
 -13   1   2       22.57       -0.45      5.71 o 
 -12   1   2       17.47        0.60      5.07 o 
 -11   1   2       13.20        5.31      3.47 o 
 -10   1   2      347.65      374.73      8.09 o 
  -9   1   2      157.25      139.27      4.22 o 
  -8   1   2      906.95      878.45     12.99 o 
  -7   1   2        7.31        6.99      2.49 o 
  -6   1   2      270.10      343.28      5.84 o 
  -5   1   2      141.33      137.94      4.02 o 
  -4   1   2     1972.14     1963.96     18.52 o 
  -3   1   2      677.52      637.74      8.34 o 
  -2   1   2      113.79       92.70      3.02 o 
  -1   1   2      146.73      165.61      1.93 o 
   0   1   2    19132.93    18653.46    346.42 o 
   1   1   2     1883.25     1665.44     26.90 o 
   2   1   2       31.98       19.73      3.29 o 
   3   1   2     1073.72     1003.69     25.70 o 
   4   1   2      881.51      869.18     20.92 o 
   5   1   2      194.35      195.48     11.06 o 
   6   1   2      565.29      616.62     21.82 o 
   7   1   2       41.43       33.18     10.16 o 
   8   1   2      208.88      196.51      6.66 o 
   9   1   2       66.97       73.20     11.41 o 
  10   1   2       25.28       32.17     10.56 o 
  11   1   2       27.94       26.99     13.53 o 
 -14   2   2       22.35       -1.97      7.15 o 
 -13   2   2       11.55       -0.29      5.06 o 
 -12   2   2       44.63       47.85     25.26 o 
 -11   2   2      398.21      393.12     18.53 o 
 -10   2   2       21.40       20.49      3.10 o 
  -9   2   2      759.79      808.69     13.58 o 
  -8   2   2      397.03      403.35      9.48 o 
  -7   2   2       49.13       37.59      2.85 o 
  -6   2   2      845.08      869.59     11.91 o 
  -5   2   2      286.72      247.59      3.24 o 
  -4   2   2     1349.07     1272.11     10.96 o 
  -3   2   2     2082.28     2089.34     39.43 o 
  -2   2   2    36090.09    34363.95    810.93 o 
  -1   2   2       69.45       73.25      3.73 o 
   0   2   2     3645.51     3773.74     45.63 o 
   1   2   2      714.11      668.35     18.23 o 
   2   2   2      728.89      673.71     10.46 o 
   3   2   2     2126.00     2110.32     25.78 o 
   4   2   2      879.44      898.23     11.72 o 
   5   2   2      983.05     1029.56     14.39 o 
   6   2   2        1.86        0.84      1.96 o 
   7   2   2      604.70      636.57     23.79 o 
   8   2   2       17.41       13.21      7.08 o 
   9   2   2      204.39      267.15     40.50 o 
  10   2   2        2.75        8.55      8.35 o 
  11   2   2       15.39       36.17     12.47 o 
 -14   3   2       17.10        0.00      5.68 o 
 -13   3   2       29.47       19.10     12.55 o 
 -12   3   2      116.72      122.49      8.07 o 
 -11   3   2       96.36      108.37      8.60 o 
 -10   3   2      316.36      333.50      8.68 o 
  -9   3   2      212.14      209.18      9.27 o 
  -8   3   2        3.17        3.70      2.08 o 
  -7   3   2        6.97       11.77      2.74 o 
  -6   3   2       34.96       17.97      1.88 o 
  -5   3   2     1369.93     1266.75     13.18 o 
  -4   3   2      493.07      444.86      8.17 o 
  -3   3   2     3061.38     2890.46     23.86 o 
  -2   3   2    13828.56    14167.21    139.69 o 
  -1   3   2     3453.20     3396.28     27.54 o 
   0   3   2     4565.08     4492.58     44.79 o 
   1   3   2       87.05      100.30      2.65 o 
   2   3   2       18.44       26.40      1.84 o 
   3   3   2        2.52        4.33      1.49 o 
   4   3   2       11.15       11.40      1.13 o 
   5   3   2        4.22        6.00      1.97 o 
   6   3   2       85.01      103.95      8.54 o 
   7   3   2      142.85      165.29     11.41 o 
   8   3   2        2.93        8.89      8.04 o 
   9   3   2       13.72       23.45     11.22 o 
  10   3   2       17.83       22.50     12.15 o 
 -15   4   2        1.66       -1.49      8.37 o 
 -14   4   2       35.84       25.31      4.22 o 
 -13   4   2       13.23       13.45      3.64 o 
 -12   4   2      116.04      113.66      6.62 o 
 -11   4   2       52.19       51.43      8.07 o 
 -10   4   2       26.49       27.43      4.53 o 
  -9   4   2      302.23      317.22      8.98 o 
  -8   4   2       91.43      111.39      4.13 o 
  -7   4   2      439.16      416.04      6.49 o 
  -6   4   2     2735.77     2710.61     29.46 o 
  -5   4   2      726.00      642.23     14.21 o 
  -4   4   2       53.90       53.99      1.89 o 
  -3   4   2     1438.55     1383.13     11.49 o 
  -2   4   2      442.44      521.53      5.14 o 
  -1   4   2      249.91      261.31      3.61 o 
   0   4   2       41.96       23.40      1.38 o 
   1   4   2        0.75        3.87      1.78 o 
   2   4   2     2002.90     2094.54     28.57 o 
   3   4   2      319.60      274.34      4.75 o 
   4   4   2      249.61      247.88      4.17 o 
   5   4   2       29.41       25.65      1.17 o 
   6   4   2       71.44       81.32      9.86 o 
   7   4   2       22.19       14.11      7.84 o 
   8   4   2       22.75       30.03      8.30 o 
   9   4   2        2.37        8.70      7.66 o 
  10   4   2        3.77        4.26      9.67 o 
 -15   5   2       38.45       43.04     13.75 o 
 -14   5   2        7.41        9.27      3.83 o 
 -13   5   2       59.97       67.04     33.18 o 
 -12   5   2       61.46       58.30      9.24 o 
 -11   5   2        1.85        1.68      3.38 o 
 -10   5   2       41.89       55.66      6.27 o 
  -9   5   2      207.73      218.36      6.31 o 
  -8   5   2      647.89      700.76     11.09 o 
  -7   5   2       61.39       67.01      4.52 o 
  -6   5   2      799.95      672.64      8.53 o 
  -5   5   2     1355.63     1334.99     14.80 o 
  -4   5   2     1142.42     1175.40     10.77 o 
  -3   5   2     6182.12     5944.64     56.30 o 
  -2   5   2      127.76      182.06      4.50 o 
  -1   5   2     2107.74     2023.82     18.50 o 
   0   5   2      129.42      145.54      3.32 o 
   1   5   2        7.90        4.87      1.52 o 
   2   5   2      270.93      245.30      5.02 o 
   3   5   2       85.10       89.49      4.03 o 
   4   5   2       21.25       21.22      6.28 o 
   5   5   2       31.62       24.73      5.79 o 
   6   5   2        3.70        3.18      5.56 o 
   7   5   2        0.42        5.11      5.79 o 
   8   5   2       12.56       21.09      8.30 o 
   9   5   2       16.44       30.66     12.09 o 
 -15   6   2        0.66       -1.67      3.70 o 
 -14   6   2       19.15       18.36      7.90 o 
 -13   6   2        0.95        3.56      3.61 o 
 -12   6   2      104.16      113.79     10.61 o 
 -11   6   2       45.69       52.93      6.70 o 
 -10   6   2      111.57      107.35      5.77 o 
  -9   6   2      642.50      624.75     11.64 o 
  -8   6   2       53.49       48.80      3.66 o 
  -7   6   2      224.64      183.56      5.17 o 
  -6   6   2      648.05      654.25      9.24 o 
  -5   6   2      292.21      279.25      6.32 o 
  -4   6   2     1216.18     1099.38     16.50 o 
  -3   6   2       10.53       26.13      1.81 o 
  -2   6   2     1496.05     1520.76     14.64 o 
  -1   6   2       13.05       10.95      1.56 o 
   0   6   2      921.64      910.75      9.26 o 
   1   6   2       33.28       28.55      2.07 o 
   2   6   2      694.92      646.55     10.32 o 
   3   6   2      177.20      179.33     10.16 o 
   4   6   2       21.78       13.15      6.28 o 
   5   6   2      366.15      409.49     18.53 o 
   6   6   2       12.04       11.70      6.21 o 
   7   6   2       54.91       55.63      9.45 o 
   8   6   2       24.00       21.71      8.89 o 
   9   6   2       20.10       22.25     10.04 o 
 -15   7   2        2.09        2.43      3.84 o 
 -14   7   2       32.53       40.96      6.43 o 
 -13   7   2       16.63       14.47      4.86 o 
 -12   7   2       15.50       24.01      4.96 o 
 -11   7   2        0.87        3.17      3.02 o 
 -10   7   2       11.28       14.45      3.66 o 
  -9   7   2       40.55       41.09      4.17 o 
  -8   7   2      227.65      211.60      6.42 o 
  -7   7   2      412.70      413.12      7.88 o 
  -6   7   2       75.15       65.95      3.75 o 
  -5   7   2     1684.38     1789.84     20.75 o 
  -4   7   2        1.42        3.53      3.16 o 
  -3   7   2      865.00      748.16     10.29 o 
  -2   7   2      662.14      658.69      9.34 o 
  -1   7   2     1111.13     1038.94     13.27 o 
   0   7   2      450.23      461.30      9.89 o 
   1   7   2      750.07      730.35     21.52 o 
   2   7   2      797.41      756.50     20.62 o 
   3   7   2      116.38      119.26      9.86 o 
   4   7   2      111.91       96.54     10.46 o 
   5   7   2        0.93       -2.09      9.56 o 
   6   7   2       48.90       48.12     13.45 o 
   7   7   2       10.35       15.38      9.67 o 
   8   7   2       17.27        8.51     12.98 o 
 -15   8   2        0.73       -0.47      2.87 o 
 -14   8   2       22.42        9.32     14.65 o 
 -13   8   2        0.88        2.33      3.16 o 
 -12   8   2        3.07        3.69      4.38 o 
 -11   8   2       33.06       43.99      4.83 o 
 -10   8   2      183.39      200.56      7.22 o 
  -9   8   2      884.61      910.51     15.40 o 
  -8   8   2       61.02       50.02      4.02 o 
  -7   8   2      868.47      826.26     12.85 o 
  -6   8   2      554.88      603.20      9.06 o 
  -5   8   2      218.62      228.79      5.11 o 
  -4   8   2        7.38        1.37      2.12 o 
  -3   8   2       40.92       42.73      2.97 o 
  -2   8   2     2057.76     2114.26     24.45 o 
  -1   8   2      298.59      329.42      6.49 o 
   0   8   2     1355.75     1263.94     17.33 o 
   1   8   2      161.11      177.02      5.57 o 
   2   8   2      282.81      317.52     15.69 o 
   3   8   2      373.25      375.11     16.74 o 
   4   8   2       34.99       29.89      8.67 o 
   5   8   2      126.99      135.99     22.42 o 
   6   8   2       21.38       13.57      7.17 o 
   7   8   2       35.66       37.96      9.74 o 
 -15   9   2       14.33        0.94      3.79 o 
 -14   9   2       43.81        1.09      4.38 o 
 -13   9   2        0.40        3.35      3.56 o 
 -12   9   2       37.69       43.74      5.84 o 
 -11   9   2       10.87        9.51      3.62 o 
 -10   9   2      205.55      222.38      7.47 o 
  -9   9   2       77.74       68.87      4.93 o 
  -8   9   2     1015.89     1059.65     15.50 o 
  -7   9   2        7.18        8.18      2.72 o 
  -6   9   2      397.14      431.30      7.99 o 
  -5   9   2      221.07      220.36      5.60 o 
  -4   9   2      301.24      286.77      6.28 o 
  -3   9   2      216.95      213.49      5.57 o 
  -2   9   2       58.98       59.84      3.80 o 
  -1   9   2      797.45      777.95     12.58 o 
   0   9   2      275.47      273.83      7.54 o 
   1   9   2      557.94      573.61     16.35 o 
   2   9   2      174.87      205.69     20.77 o 
   3   9   2      104.31       95.64     11.36 o 
   4   9   2       48.58       50.21     17.34 o 
   5   9   2        4.84        5.68      7.77 o 
   6   9   2        9.78       11.60      7.32 o 
 -15  10   2        1.36        0.88      3.47 o 
 -14  10   2        5.22        0.35      3.16 o 
 -13  10   2       23.51       12.46      6.08 o 
 -12  10   2        1.60        1.17      3.76 o 
 -11  10   2       81.38       80.49      8.05 o 
 -10  10   2        7.48        8.20      3.90 o 
  -9  10   2      200.31      190.73      7.50 o 
  -8  10   2       26.18       26.33      3.81 o 
  -7  10   2      131.33      141.67      7.51 o 
  -6  10   2       57.09       74.37      5.07 o 
  -5  10   2       74.23       84.69      5.82 o 
  -4  10   2      265.31      265.27      7.46 o 
  -3  10   2       54.09       49.77      4.50 o 
  -2  10   2      454.37      442.68     10.73 o 
  -1  10   2        2.12        3.73      2.86 o 
   0  10   2       13.63       22.26      3.51 o 
   1  10   2       83.03       81.98      5.80 o 
   2  10   2       44.60       67.85     10.16 o 
   3  10   2       95.42       90.26     19.43 o 
   4  10   2       25.01       29.89      9.86 o 
   5  10   2       32.58       39.75     11.66 o 
 -15  11   2        8.90       -0.57      3.95 o 
 -14  11   2        1.50        0.11      2.46 o 
 -13  11   2       64.32        0.56      4.74 o 
 -12  11   2       63.74       65.99      8.16 o 
 -11  11   2        0.12        1.39      3.71 o 
 -10  11   2       74.48       84.70      6.57 o 
  -9  11   2        3.88        6.70      3.17 o 
  -8  11   2       91.23      106.48      6.46 o 
  -7  11   2       98.62      101.44      5.53 o 
  -6  11   2      196.47      211.70      8.51 o 
  -5  11   2      316.72      328.20      9.30 o 
  -4  11   2       85.94       76.24      5.64 o 
  -3  11   2       92.54      115.63      6.26 o 
  -2  11   2       11.60       15.59      3.87 o 
  -1  11   2       74.30       64.02      4.75 o 
   0  11   2        0.55        0.96      2.51 o 
   1  11   2      206.63      217.29     10.46 o 
   2  11   2       59.17       70.24     11.06 o 
   3  11   2      115.27      107.00     13.45 o 
   4  11   2       12.12       21.82     10.16 o 
 -14  12   2       64.98       -0.42      3.34 o 
 -13  12   2       83.13       66.19     20.89 o 
 -12  12   2       38.35       38.18     11.43 o 
 -11  12   2      133.00      152.54      7.56 o 
 -10  12   2        0.22        2.10      3.11 o 
  -9  12   2      121.72      130.67      6.60 o 
  -8  12   2        6.24        5.43      3.76 o 
  -7  12   2       38.35       30.23      5.00 o 
  -6  12   2      342.10      345.31     13.55 o 
  -5  12   2      348.58      366.74     14.09 o 
  -4  12   2      136.61      141.67      8.54 o 
  -3  12   2      766.39      765.23     14.01 o 
  -2  12   2      167.35      183.93      7.15 o 
  -1  12   2       17.58       15.40      4.13 o 
   0  12   2      106.28      104.12      7.09 o 
   1  12   2       68.65       77.55      6.02 o 
   2  12   2       71.87       65.16     18.83 o 
   3  12   2        2.06        0.90      5.98 o 
 -14  13   2       21.46       -0.07      2.79 o 
 -13  13   2        4.67       -0.17      2.81 o 
 -12  13   2        9.94       -0.05      3.42 o 
 -11  13   2        9.56        7.90      5.23 o 
 -10  13   2       20.87       12.86      4.73 o 
  -9  13   2       20.22       23.38      5.89 o 
  -8  13   2      383.99      404.59     11.06 o 
  -7  13   2      518.23      560.64     17.38 o 
  -6  13   2      415.24      447.59     14.19 o 
  -5  13   2      158.09      190.66     10.42 o 
  -4  13   2      193.05      196.63      9.94 o 
  -3  13   2      191.49      201.86      8.62 o 
  -2  13   2       57.52       45.08      5.99 o 
  -1  13   2       61.49       58.06      6.48 o 
   0  13   2        7.81        8.89      3.72 o 
   1  13   2       12.83       10.13      6.73 o 
   2  13   2        4.03        1.20      6.28 o 
 -13  14   2        3.29        2.70      3.90 o 
 -12  14   2       18.62       12.65      5.90 o 
 -11  14   2       53.88       36.96     13.34 o 
 -10  14   2      105.30      113.67      8.50 o 
  -9  14   2      164.24      190.21      9.86 o 
  -8  14   2       73.70       71.24      6.67 o 
  -7  14   2       14.93       19.07      5.84 o 
  -6  14   2      158.08      174.94     10.09 o 
  -5  14   2       45.71       52.02      6.05 o 
  -4  14   2        1.07        3.64      4.78 o 
  -3  14   2       16.16       19.69      5.40 o 
  -2  14   2       45.52       37.35     14.73 o 
  -1  14   2       21.36       13.42      8.52 o 
   0  14   2       36.38       12.32     10.16 o 
   1  14   2        0.19       -0.60      5.38 o 
 -13  15   2        4.48        1.46      3.76 o 
 -12  15   2       17.70        7.22      5.79 o 
 -11  15   2        0.91        0.99      4.77 o 
 -10  15   2      143.73      147.90      9.63 o 
  -9  15   2       19.66       19.93      6.04 o 
  -8  15   2      107.94      134.65      8.23 o 
  -7  15   2       23.34       22.96      8.17 o 
  -6  15   2       93.32      116.70      8.08 o 
  -5  15   2       73.83       85.08      8.03 o 
  -4  15   2        0.30        0.25      3.06 o 
  -3  15   2       24.31       13.10      7.27 o 
  -2  15   2        1.97       -0.41      3.20 o 
  -1  15   2       22.18        8.97      8.45 o 
 -11  16   2        7.68        5.65      5.09 o 
 -10  16   2        8.81        7.26      5.43 o 
  -9  16   2        0.73        7.21      5.75 o 
  -8  16   2       19.03       15.55      7.33 o 
  -7  16   2       55.37       44.75     16.79 o 
  -6  16   2       33.06       43.79      6.68 o 
  -5  16   2        0.37       -1.90      3.86 o 
  -4  16   2       22.50       20.13      9.21 o 
  -3  16   2       14.11        9.21      4.97 o 
  -9  17   2        4.88        2.54      6.85 o 
  -8  17   2       18.97       15.01     17.34 o 
  -7  17   2       28.99       18.87      9.64 o 
  -6  17   2       23.30       14.10      6.12 o 
   2 -17   3        5.38        0.25      3.98 o 
   3 -17   3       10.64        6.66      6.59 o 
   4 -17   3        2.92        2.07      6.38 o 
   5 -17   3        1.80        6.00      7.52 o 
   6 -17   3       36.43       30.38     23.31 o 
   7 -17   3       48.15       28.03     18.53 o 
   8 -17   3        9.59       18.66      9.60 o 
   0 -16   3        0.20        4.24      6.26 o 
   1 -16   3       37.10       24.41     10.73 o 
   2 -16   3        1.34        0.25      5.04 o 
   3 -16   3       23.92       20.51     13.85 o 
   4 -16   3       52.07       35.04     24.06 o 
   5 -16   3        0.58        2.90      6.41 o 
   6 -16   3       90.15      111.23     20.03 o 
   7 -16   3        0.32        5.05      8.45 o 
   8 -16   3       50.58       68.63      9.32 o 
   9 -16   3        2.09        6.05      6.56 o 
  10 -16   3       17.08       15.14      6.93 o 
  -2 -15   3        2.00        2.66      3.31 o 
  -1 -15   3        0.18       -1.02      4.43 o 
   0 -15   3       77.67       82.57      9.00 o 
   1 -15   3       51.96       48.46     11.05 o 
   2 -15   3       67.41       -0.55      5.10 o 
   3 -15   3       88.47       94.00     35.47 o 
   4 -15   3        3.37       -0.90      5.68 o 
   5 -15   3       43.38       50.21     11.96 o 
   6 -15   3        2.75        5.10      5.95 o 
   7 -15   3       39.05       42.02      9.15 o 
   8 -15   3        8.15       15.77      8.54 o 
   9 -15   3       16.66       19.34      7.68 o 
  10 -15   3        5.49        2.37      4.86 o 
  11 -15   3       19.84        5.79      5.65 o 
  -3 -14   3       15.59       18.69     15.19 o 
  -2 -14   3       10.05       10.96      4.02 o 
  -1 -14   3      228.08      223.89     12.08 o 
   0 -14   3       86.50       92.24     10.08 o 
   1 -14   3      162.27      172.20      8.95 o 
   2 -14   3       17.47        7.60      4.73 o 
   3 -14   3       39.44       32.32     11.26 o 
   4 -14   3        0.28        1.09      4.15 o 
   5 -14   3      105.77      113.36     31.58 o 
   6 -14   3      157.98      184.38     11.47 o 
   7 -14   3        0.43        2.03      4.63 o 
   8 -14   3       76.64       78.89     25.64 o 
   9 -14   3        1.60       -3.35      5.55 o 
  10 -14   3       71.34       58.64     40.35 o 
  11 -14   3        1.07        1.51      7.10 o 
  12 -14   3       11.84        7.52      6.40 o 
  -5 -13   3       11.45        2.39      8.97 o 
  -4 -13   3        0.19        3.05      8.29 o 
  -3 -13   3       18.77       24.60      5.29 o 
  -2 -13   3      186.51      173.33      7.91 o 
  -1 -13   3       22.22       24.21      4.66 o 
   0 -13   3      714.62      702.40     29.73 o 
   1 -13   3       12.18       11.61      4.82 o 
   2 -13   3      119.58      133.57      9.34 o 
   3 -13   3       22.35       22.75      5.40 o 
   4 -13   3      395.06      419.62     14.19 o 
   5 -13   3       88.01      109.36      8.37 o 
   6 -13   3      195.49      228.95     15.37 o 
   7 -13   3      382.04      423.83     24.75 o 
   8 -13   3        0.09       -2.73      4.73 o 
   9 -13   3       54.27       51.73     17.55 o 
  10 -13   3       10.84        2.23      4.23 o 
  11 -13   3       15.02       -1.86      4.89 o 
  12 -13   3        4.87        3.37      4.66 o 
  -6 -12   3        0.50       -4.18      9.86 o 
  -5 -12   3        1.87        5.38     15.54 o 
  -4 -12   3       46.93       47.00      6.18 o 
  -3 -12   3        4.71       11.27      4.81 o 
  -2 -12   3      343.61      345.24     12.54 o 
  -1 -12   3      419.13      423.70     16.09 o 
   0 -12   3      177.42      170.69     11.41 o 
   1 -12   3      289.56      292.56      9.66 o 
   2 -12   3        4.33        5.79      3.82 o 
   3 -12   3      426.21      461.73     18.62 o 
   4 -12   3      124.99      131.08     10.02 o 
   5 -12   3       31.13       26.66      6.96 o 
   6 -12   3      384.86      405.37     22.39 o 
   7 -12   3       86.32       83.14     10.61 o 
   8 -12   3        0.94        1.20      5.11 o 
   9 -12   3       22.98       18.64      7.09 o 
  10 -12   3       32.83       16.09     11.89 o 
  11 -12   3        0.31        1.29      5.01 o 
  12 -12   3        3.97        7.50      6.81 o 
  13 -12   3       25.61        8.37      7.19 o 
  -7 -11   3       20.36        6.58     17.34 o 
  -6 -11   3        3.58        3.29      8.67 o 
  -5 -11   3       63.42       69.94     14.05 o 
  -4 -11   3        4.82        3.07      2.04 o 
  -3 -11   3      197.85      203.66      6.68 o 
  -2 -11   3        7.02       11.67      3.31 o 
  -1 -11   3      583.24      574.33     15.39 o 
   0 -11   3       63.18       64.92      5.34 o 
   1 -11   3       36.72       29.15     13.42 o 
   2 -11   3      603.76      592.49     16.47 o 
   3 -11   3       80.54       85.90      8.24 o 
   4 -11   3      351.29      361.36     12.89 o 
   5 -11   3       19.60       16.24      6.88 o 
   6 -11   3       51.76       57.56      8.96 o 
   7 -11   3        3.91        3.72      7.50 o 
   8 -11   3       29.64       32.73      8.10 o 
   9 -11   3       17.31       11.34      5.60 o 
  10 -11   3       30.55       14.79      9.54 o 
  11 -11   3       35.24       15.18     11.47 o 
  12 -11   3       21.88        6.95      6.08 o 
  13 -11   3        5.63        2.69      4.59 o 
  -8 -10   3        0.41       -2.39      8.97 o 
  -7 -10   3        1.37        0.90      7.47 o 
  -6 -10   3       26.85       34.97     11.96 o 
  -5 -10   3        3.57        3.95      3.51 o 
  -4 -10   3       47.41       50.37      3.30 o 
  -3 -10   3       41.66       41.73      5.82 o 
  -2 -10   3        2.75        1.69      2.37 o 
  -1 -10   3      396.79      443.39     11.03 o 
   0 -10   3      139.84      142.95     10.39 o 
   1 -10   3      778.05      806.65     20.43 o 
   2 -10   3       22.93       22.28      5.48 o 
   3 -10   3      648.89      691.89     25.11 o 
   4 -10   3      258.32      274.65     15.99 o 
   5 -10   3       28.18       36.98      7.29 o 
   6 -10   3      156.36      162.16      9.09 o 
   7 -10   3        3.51        5.53      4.65 o 
   8 -10   3       41.76       47.69      8.55 o 
   9 -10   3       10.81       10.47      5.39 o 
  10 -10   3       40.22       40.24      7.36 o 
  11 -10   3        1.33        0.64      3.32 o 
  12 -10   3       35.45        5.78      6.50 o 
  13 -10   3       45.67       11.09      9.24 o 
  -9  -9   3        0.93        2.09      8.97 o 
  -8  -9   3       11.63       19.73     11.96 o 
  -7  -9   3       22.68       26.90     11.66 o 
  -6  -9   3       17.52       12.85     15.54 o 
  -5  -9   3      165.27      164.13      6.47 o 
  -4  -9   3      258.85      230.88      8.35 o 
  -3  -9   3      113.51      116.62      4.38 o 
  -2  -9   3        2.71        2.30      3.43 o 
  -1  -9   3       17.58       13.68      4.75 o 
   0  -9   3       29.43       33.03      8.67 o 
   1  -9   3       88.41      103.54      6.87 o 
   2  -9   3      430.70      412.04     11.51 o 
   3  -9   3      164.82      179.79     11.66 o 
   4  -9   3       46.16       33.69      5.39 o 
   5  -9   3      370.31      376.55     11.31 o 
   6  -9   3      514.77      472.11     28.10 o 
   7  -9   3      278.29      297.93     21.82 o 
   8  -9   3       44.71       43.14      6.65 o 
   9  -9   3      111.15      118.11     15.54 o 
  10  -9   3       20.01       23.72      7.84 o 
  11  -9   3       67.21        5.60      6.44 o 
  12  -9   3       28.90       23.85      8.05 o 
  13  -9   3        3.00        2.77      4.61 o 
  -9  -8   3        2.64       10.46     10.76 o 
  -8  -8   3        0.53        0.00      5.68 o 
  -7  -8   3       38.73       34.07     18.53 o 
  -6  -8   3       95.31       94.75     13.45 o 
  -5  -8   3       84.29       73.05      2.03 o 
  -4  -8   3       80.34       72.98      5.77 o 
  -3  -8   3      199.16      179.15      6.01 o 
  -2  -8   3        4.73        4.23      3.48 o 
  -1  -8   3      653.50      649.32     15.65 o 
   0  -8   3        0.36        1.68      3.35 o 
   1  -8   3      965.49      910.00     16.59 o 
   2  -8   3      316.98      328.11      9.71 o 
   3  -8   3      265.85      232.23     11.96 o 
   4  -8   3      177.00      178.60      8.83 o 
   5  -8   3       56.85       54.67      5.49 o 
   6  -8   3      754.65      709.47     16.89 o 
   7  -8   3        0.34        1.19      3.27 o 
   8  -8   3        4.05        3.89      4.23 o 
   9  -8   3       39.06       38.81      7.17 o 
  10  -8   3       79.48       94.89      9.18 o 
  11  -8   3      122.37      121.30     22.57 o 
  12  -8   3       35.31       35.71     13.07 o 
  13  -8   3       10.23        3.62      4.20 o 
 -10  -7   3       16.61       16.86     11.78 o 
  -9  -7   3        1.44       -2.69      8.37 o 
  -8  -7   3       40.91       46.63     12.85 o 
  -7  -7   3      395.60      387.37     21.82 o 
  -6  -7   3       50.14       46.63     10.46 o 
  -5  -7   3      578.45      570.36     10.65 o 
  -4  -7   3        5.07        6.41      2.27 o 
  -3  -7   3       99.98      106.26      7.92 o 
  -2  -7   3        4.03        8.46      3.48 o 
  -1  -7   3      121.01      121.81      7.47 o 
   0  -7   3      729.61      733.21     15.22 o 
   1  -7   3      193.51      168.57      9.27 o 
   2  -7   3     1350.25     1312.03     28.54 o 
   3  -7   3      285.92      269.69     12.40 o 
   4  -7   3      450.06      429.10     14.35 o 
   5  -7   3      105.10       84.19      7.06 o 
   6  -7   3       87.10      105.37      7.77 o 
   7  -7   3      439.04      456.90     12.35 o 
   8  -7   3       91.07       95.22      7.81 o 
   9  -7   3      150.74      138.99      9.30 o 
  10  -7   3       15.11       20.43      6.54 o 
  11  -7   3       19.46        5.79      7.47 o 
  12  -7   3       10.31        1.51      3.34 o 
  13  -7   3        1.74       -0.84      3.30 o 
 -11  -6   3        9.24        5.77      8.60 o 
 -10  -6   3       16.42       11.19     11.06 o 
  -9  -6   3       48.73       72.33     14.65 o 
  -8  -6   3      150.74      165.58     16.14 o 
  -7  -6   3       39.19       37.06     10.16 o 
  -6  -6   3      122.53      108.20     18.83 o 
  -5  -6   3      271.98      244.91      4.06 o 
  -4  -6   3      169.05      176.07      8.25 o 
  -3  -6   3      183.26      146.30      6.54 o 
  -2  -6   3      125.55      105.39      8.67 o 
  -1  -6   3     2783.28     2611.44     41.25 o 
   0  -6   3     1087.46     1045.34     16.17 o 
   1  -6   3     1158.07     1112.49     19.88 o 
   2  -6   3       60.17       59.22      6.87 o 
   3  -6   3      264.00      206.59      7.32 o 
   4  -6   3     4936.76     4576.57    135.84 o 
   5  -6   3      989.72      915.94     16.16 o 
   6  -6   3      889.95      865.38     23.91 o 
   7  -6   3       73.19       70.01      7.60 o 
   8  -6   3       58.61       77.40      7.15 o 
   9  -6   3        0.23        3.57      4.54 o 
  10  -6   3      172.76      198.03     18.53 o 
  11  -6   3       16.10        4.32      3.63 o 
  12  -6   3       42.08       52.42      6.65 o 
  13  -6   3        3.32        2.01      3.42 o 
 -11  -5   3        0.44        0.32      5.15 o 
 -10  -5   3       16.92        0.79      5.36 o 
  -9  -5   3       13.52        8.97      8.97 o 
  -8  -5   3      166.59      163.49     15.24 o 
  -7  -5   3      521.66      519.48     30.19 o 
  -6  -5   3      104.67       91.16      9.86 o 
  -5  -5   3       71.88       76.59      1.85 o 
  -4  -5   3      452.00      421.35      9.93 o 
  -3  -5   3      196.12      159.64      6.12 o 
  -2  -5   3     4462.41     4383.42     59.79 o 
  -1  -5   3      477.42      489.64      8.98 o 
   0  -5   3     1800.12     1684.58     32.28 o 
   1  -5   3     2100.84     2315.55     74.87 o 
   2  -5   3      750.10      667.46     22.57 o 
   3  -5   3      568.31      546.45     10.04 o 
   4  -5   3       29.49       28.80      3.91 o 
   5  -5   3     1103.81     1007.71     16.99 o 
   6  -5   3        2.93       15.11      5.42 o 
   7  -5   3       80.78      107.53      7.23 o 
   8  -5   3       36.48       54.85      7.47 o 
   9  -5   3        9.58       10.16      5.60 o 
  10  -5   3       32.30       28.35      7.71 o 
  11  -5   3       28.74        8.67     17.34 o 
  12  -5   3       11.55        5.03      5.83 o 
  13  -5   3        0.53        6.58      9.86 o 
 -12  -4   3        6.59        0.16      5.57 o 
 -11  -4   3       13.41       -0.16      4.51 o 
 -10  -4   3       29.31       -1.44      8.94 o 
  -9  -4   3      223.24      215.47     15.81 o 
  -8  -4   3      245.37      241.21     24.51 o 
  -7  -4   3        1.28       10.16      6.28 o 
  -6  -4   3      702.31      716.15     20.92 o 
  -5  -4   3      483.75      509.84      6.29 o 
  -4  -4   3      228.57      208.81      8.52 o 
  -3  -4   3     7530.69     7464.67    107.52 o 
  -2  -4   3      616.18      600.57      9.93 o 
  -1  -4   3     3702.57     3720.48     47.55 o 
   0  -4   3     3225.24     3132.63     39.63 o 
   1  -4   3        6.14       17.71      4.48 o 
   2  -4   3       78.59       77.49      3.80 o 
   3  -4   3     3333.38     3244.58     52.75 o 
   4  -4   3      447.36      371.21      8.42 o 
   5  -4   3      319.26      262.55      9.39 o 
   6  -4   3      855.48      876.66     18.57 o 
   7  -4   3      132.58      127.03      7.66 o 
   8  -4   3       67.61       83.20      8.00 o 
   9  -4   3       25.61       33.19      7.39 o 
  10  -4   3      188.60      188.61     17.93 o 
  11  -4   3        9.44        2.76      4.03 o 
  12  -4   3        0.32       -0.56      2.25 o 
  13  -4   3        4.00        0.90      8.07 o 
 -13  -3   3        0.33        1.79      9.86 o 
 -12  -3   3       30.80       -0.64      5.87 o 
 -11  -3   3        7.20       -1.16      6.57 o 
 -10  -3   3       22.09       12.03     11.36 o 
  -9  -3   3      694.42      724.52     20.57 o 
  -8  -3   3        2.28       -0.90      4.78 o 
  -7  -3   3     1436.81     1499.56     36.46 o 
  -6  -3   3      454.58      470.76     15.54 o 
  -5  -3   3     1145.63     1185.61     49.76 o 
  -4  -3   3      828.13      922.05     28.10 o 
  -3  -3   3      217.99      250.88      6.69 o 
  -2  -3   3    10263.50    10255.46    142.01 o 
  -1  -3   3    38402.95    39460.17    684.88 o 
   0  -3   3     3193.18     2956.11     58.88 o 
   1  -3   3    19872.43    19077.30    291.45 o 
   2  -3   3     5566.16     5275.96     68.05 o 
   3  -3   3     1407.68     1249.36     17.12 o 
   4  -3   3     1054.99     1113.17     21.20 o 
   5  -3   3      768.42      750.30     13.51 o 
   6  -3   3       59.78       67.69      7.92 o 
   7  -3   3      109.30      111.07      7.57 o 
   8  -3   3      183.43      192.90     10.63 o 
   9  -3   3      109.98      125.83     15.24 o 
  10  -3   3       17.17       10.16      9.86 o 
  11  -3   3       35.41       40.32      4.75 o 
  12  -3   3        8.07       -2.99     14.94 o 
 -13  -2   3       38.86        0.63      6.42 o 
 -12  -2   3        0.41        1.25      9.69 o 
 -11  -2   3        0.44       -0.16      4.00 o 
 -10  -2   3      207.68      236.75     13.39 o 
  -9  -2   3      133.41      150.96     11.49 o 
  -8  -2   3       60.03       67.87      6.75 o 
  -7  -2   3      163.14      180.53     11.06 o 
  -6  -2   3     2347.64     2230.95     45.43 o 
  -5  -2   3      358.87      399.61      5.92 o 
  -4  -2   3     7964.43     7899.23    245.81 o 
  -3  -2   3       83.02      101.18      3.38 o 
  -2  -2   3    17950.42    18225.08    270.53 o 
  -1  -2   3     3587.65     3473.72     40.58 o 
   0  -2   3      122.37      107.01      3.17 o 
   1  -2   3    21214.57    20091.71    303.59 o 
   2  -2   3    11496.37    11339.30    158.72 o 
   3  -2   3     1224.24     1158.93     24.36 o 
   4  -2   3      251.50      311.23      7.39 o 
   5  -2   3     1087.14     1138.69     28.99 o 
   6  -2   3      255.89      248.89     10.72 o 
   7  -2   3       31.83       44.37      6.30 o 
   8  -2   3      213.99      215.51     17.04 o 
   9  -2   3       27.93       36.46     12.25 o 
  10  -2   3       73.37       30.87     48.42 o 
  11  -2   3       22.35       13.75     11.66 o 
  12  -2   3      100.35      127.33     19.73 o 
 -13  -1   3       15.95        2.12      8.37 o 
 -12  -1   3        3.77       -0.61      5.17 o 
 -11  -1   3       56.46       39.69     40.80 o 
 -10  -1   3       23.86       27.85      7.18 o 
  -9  -1   3       97.61      102.63      8.21 o 
  -8  -1   3      109.37      114.42      7.39 o 
  -7  -1   3     2022.83     2020.38     37.96 o 
  -6  -1   3       95.89       66.93      2.91 o 
  -5  -1   3      272.23      273.31      5.64 o 
  -4  -1   3      791.91      698.78      8.97 o 
  -3  -1   3      261.56      251.38      4.33 o 
  -2  -1   3     2268.23     2378.49     29.89 o 
  -1  -1   3     4802.66     4837.33     55.48 o 
   0  -1   3     3829.25     3689.71     42.57 o 
   1  -1   3     3658.75     3378.86     40.90 o 
   2  -1   3      934.63      929.72     13.27 o 
   3  -1   3      105.43      113.83      4.21 o 
   4  -1   3     1257.82     1214.40     18.06 o 
   5  -1   3        6.61        4.07      2.85 o 
   6  -1   3      228.65      259.74     14.35 o 
   7  -1   3      388.06      397.53     19.13 o 
   8  -1   3      130.86      130.61     15.54 o 
   9  -1   3      260.01      304.28     34.07 o 
  10  -1   3        1.27       -1.30      2.03 o 
  11  -1   3        0.51       -5.68     10.16 o 
  12  -1   3       14.87        6.54     11.99 o 
 -14   0   3        2.48       -0.57      7.53 o 
 -13   0   3       60.83        0.15      4.96 o 
 -12   0   3        0.53        0.91      5.17 o 
 -11   0   3        0.52       -5.02      6.83 o 
 -10   0   3        1.16       -1.34      4.02 o 
  -9   0   3       72.72       83.97      7.39 o 
  -8   0   3      759.41      806.38     18.66 o 
  -7   0   3       11.50        8.35      1.55 o 
  -6   0   3     1018.54      980.31     16.57 o 
  -5   0   3     1611.78     1750.35     16.94 o 
  -4   0   3     1016.79      959.31     12.15 o 
  -3   0   3     1402.35     1399.99     15.20 o 
  -2   0   3     5247.08     5309.39     60.13 o 
  -1   0   3     1569.70     1347.05     22.12 o 
   0   0   3     1378.45     1366.15     15.53 o 
   1   0   3      205.90      208.71      3.69 o 
   2   0   3     1357.66     1313.56     16.58 o 
   3   0   3      777.77      771.48     22.86 o 
   4   0   3      350.87      331.18     11.66 o 
   5   0   3      639.29      671.32     20.03 o 
   6   0   3      972.11     1063.77     30.49 o 
   7   0   3        0.72       -1.49      5.68 o 
   8   0   3      181.73      209.23     18.53 o 
   9   0   3       40.88       20.82     31.08 o 
  10   0   3      129.98      151.54     20.32 o 
  11   0   3        2.63        5.59      8.60 o 
 -14   1   3       19.75        0.76      6.23 o 
 -13   1   3       15.68        1.21      9.61 o 
 -12   1   3        1.15       -0.92      4.75 o 
 -11   1   3       35.05       44.82      4.29 o 
 -10   1   3      192.23      219.29     12.10 o 
  -9   1   3        7.01       17.59      3.57 o 
  -8   1   3       42.02       42.84      2.74 o 
  -7   1   3      432.71      423.65      8.38 o 
  -6   1   3      760.21      732.62      8.45 o 
  -5   1   3      545.41      507.87      6.89 o 
  -4   1   3     2768.18     2637.10     46.93 o 
  -3   1   3      346.80      321.02      5.09 o 
  -2   1   3      179.89      164.56      5.38 o 
  -1   1   3      318.39      296.28      3.47 o 
   0   1   3       43.33       43.34      2.39 o 
   1   1   3      354.32      320.72      9.86 o 
   2   1   3     5427.37     5112.90     95.05 o 
   3   1   3        4.47        1.20      4.78 o 
   4   1   3      621.94      659.66     17.93 o 
   5   1   3     1626.90     1688.16     40.35 o 
   6   1   3        2.28       -1.49      5.38 o 
   7   1   3      148.50      164.69     15.24 o 
   8   1   3        8.60       11.17      1.76 o 
   9   1   3        2.52        3.16      1.86 o 
  10   1   3       58.44       73.64     12.97 o 
  11   1   3       14.45       17.71     12.86 o 
 -14   2   3        0.83        0.44      6.83 o 
 -13   2   3       24.43       16.15      9.09 o 
 -12   2   3       42.98       43.21      3.72 o 
 -11   2   3        3.11        1.95      2.25 o 
 -10   2   3      342.29      357.73      8.41 o 
  -9   2   3       57.63       59.95      3.77 o 
  -8   2   3       85.40       73.11      4.78 o 
  -7   2   3        1.04        4.37      1.93 o 
  -6   2   3        6.31        8.71      1.67 o 
  -5   2   3      481.73      438.69      6.31 o 
  -4   2   3       35.61       28.25      1.10 o 
  -3   2   3     4470.94     4526.29     37.20 o 
  -2   2   3     3950.04     4303.22     74.82 o 
  -1   2   3     4510.90     4565.52     55.35 o 
   0   2   3     2243.89     2249.50     26.47 o 
   1   2   3      116.34      145.09      3.23 o 
   2   2   3      189.81      188.93      4.03 o 
   3   2   3     2218.28     2279.60     29.30 o 
   4   2   3      490.14      492.57      8.04 o 
   5   2   3        0.46        1.99      2.14 o 
   6   2   3     1098.52     1205.08     18.87 o 
   7   2   3      175.01      194.79     15.39 o 
   8   2   3      454.71      566.17     40.65 o 
   9   2   3        1.62       -7.87      9.41 o 
  10   2   3        9.65       17.69     12.13 o 
 -15   3   3        0.52        0.55      5.66 o 
 -14   3   3       25.03       -0.99      5.79 o 
 -13   3   3       41.53       23.54     15.54 o 
 -12   3   3       59.25       65.04      7.92 o 
 -11   3   3      752.17      784.53     20.03 o 
 -10   3   3       10.51        2.69      2.64 o 
  -9   3   3      976.57      954.54     17.74 o 
  -8   3   3      125.34      145.93      4.95 o 
  -7   3   3       43.65       34.94      5.08 o 
  -6   3   3       93.67       87.20      2.95 o 
  -5   3   3     3160.61     3196.11     39.13 o 
  -4   3   3      857.65      837.95     10.31 o 
  -3   3   3      533.68      514.11      5.52 o 
  -2   3   3    12837.45    13462.36    131.87 o 
  -1   3   3       54.81       41.04      2.56 o 
   0   3   3      299.66      243.30      4.21 o 
   1   3   3      315.78      287.36      5.74 o 
   2   3   3       13.75        7.42      1.71 o 
   3   3   3      298.69      269.87      4.71 o 
   4   3   3       32.71       21.55      2.62 o 
   5   3   3      459.83      455.46      8.75 o 
   6   3   3      229.91      233.72     12.40 o 
   7   3   3      188.03      215.37     20.77 o 
   8   3   3       25.92       30.83      8.75 o 
   9   3   3       50.80       55.15     11.29 o 
  10   3   3        0.14        2.29      8.52 o 
 -15   4   3        3.48       -0.30      6.28 o 
 -14   4   3       12.56        9.81      3.63 o 
 -13   4   3       43.99       38.21     21.07 o 
 -12   4   3      138.31      147.84      7.19 o 
 -11   4   3      399.20      414.79     11.13 o 
 -10   4   3      677.50      706.45     14.19 o 
  -9   4   3       68.29       67.48      8.22 o 
  -8   4   3     1080.74     1132.93     22.78 o 
  -7   4   3      296.89      297.86      7.24 o 
  -6   4   3     2911.99     3022.75     35.12 o 
  -5   4   3     2492.66     2372.01     20.51 o 
  -4   4   3     5240.02     5392.52     48.74 o 
  -3   4   3     9278.23     9872.01    133.39 o 
  -2   4   3     2650.87     2750.43     23.30 o 
  -1   4   3     1251.15     1192.53     11.98 o 
   0   4   3      457.45      454.31      7.89 o 
   1   4   3      959.54      899.95     12.40 o 
   2   4   3       55.41       48.57      2.76 o 
   3   4   3       28.68       34.18      2.25 o 
   4   4   3      137.44      142.51      5.08 o 
   5   4   3      712.37      748.37     10.56 o 
   6   4   3      523.35      572.19      9.04 o 
   7   4   3      172.57      209.43     24.51 o 
   8   4   3       31.73       36.97      9.45 o 
   9   4   3        0.14        1.09      6.72 o 
 -15   5   3        5.24       -1.03      2.72 o 
 -14   5   3       27.70       33.87      6.72 o 
 -13   5   3       11.37       11.18      4.22 o 
 -12   5   3       36.29       34.60      6.96 o 
 -11   5   3      449.39      470.91     12.38 o 
 -10   5   3      158.33      160.98      7.89 o 
  -9   5   3      313.87      304.91      9.01 o 
  -8   5   3      362.87      357.82      7.33 o 
  -7   5   3      379.24      375.65      9.21 o 
  -6   5   3     1339.92     1347.83     13.43 o 
  -5   5   3     5990.58     6006.86     58.03 o 
  -4   5   3     2363.25     2535.41     22.88 o 
  -3   5   3     1832.65     1927.94     18.87 o 
  -2   5   3      701.52      621.20     17.63 o 
  -1   5   3      286.29      309.95      4.05 o 
   0   5   3     1067.00     1060.97     23.72 o 
   1   5   3     2113.96     2039.22     36.61 o 
   2   5   3      580.73      556.89     16.74 o 
   3   5   3      606.68      572.84     10.70 o 
   4   5   3      137.65      126.09      4.54 o 
   5   5   3        3.37        4.69      2.84 o 
   6   5   3        0.18        4.21      6.41 o 
   7   5   3        9.49       15.33      7.36 o 
   8   5   3        0.33       -3.59      7.64 o 
   9   5   3       27.16       30.70     10.81 o 
 -15   6   3        0.44        4.12      5.08 o 
 -14   6   3        3.53        0.90      3.08 o 
 -13   6   3       23.03       28.69      7.19 o 
 -12   6   3       12.60       19.50      4.86 o 
 -11   6   3        3.36        5.48      4.20 o 
 -10   6   3      244.14      276.69      7.60 o 
  -9   6   3        8.38        8.97      2.95 o 
  -8   6   3      781.03      784.40     11.77 o 
  -7   6   3        4.58        3.30      1.78 o 
  -6   6   3     1721.57     1685.05     18.35 o 
  -5   6   3     1332.52     1443.96     14.16 o 
  -4   6   3        2.93        6.00      1.49 o 
  -3   6   3     3537.77     3490.76     32.27 o 
  -2   6   3      458.52      470.46      7.38 o 
  -1   6   3     1530.45     1608.59     18.19 o 
   0   6   3      226.42      243.05      4.47 o 
   1   6   3      645.57      637.96     14.12 o 
   2   6   3      309.88      323.66      6.86 o 
   3   6   3      103.52      127.04      5.58 o 
   4   6   3       44.67       36.03      5.87 o 
   5   6   3       40.58       37.55      8.79 o 
   6   6   3       97.27      120.32     13.10 o 
   7   6   3       31.42       30.45     10.78 o 
   8   6   3       52.60       60.42     11.45 o 
 -15   7   3       31.49       30.96     20.62 o 
 -14   7   3        3.30       -0.78      3.21 o 
 -13   7   3       68.08       87.91      7.32 o 
 -12   7   3       24.44       34.31      6.33 o 
 -11   7   3      694.06      728.54     21.80 o 
 -10   7   3      120.41      133.72      7.51 o 
  -9   7   3      256.22      240.60      6.44 o 
  -8   7   3      489.17      500.10     10.54 o 
  -7   7   3      360.76      338.97      6.07 o 
  -6   7   3      218.16      206.62      6.08 o 
  -5   7   3      292.20      204.77      8.32 o 
  -4   7   3       16.07       17.49      2.46 o 
  -3   7   3     1433.53     1551.67     15.61 o 
  -2   7   3      562.20      475.67      6.91 o 
  -1   7   3       74.47       57.70      2.89 o 
   0   7   3     1952.32     1809.60     32.38 o 
   1   7   3      410.01      417.66     12.87 o 
   2   7   3       64.40       50.26      3.80 o 
   3   7   3      161.87      167.08     11.36 o 
   4   7   3       34.80       32.88     13.75 o 
   5   7   3      171.06      176.99     13.47 o 
   6   7   3        6.54        3.35      5.53 o 
   7   7   3       16.76       14.88      9.30 o 
 -15   8   3       32.66       22.51     17.04 o 
 -14   8   3        0.28        0.09      3.02 o 
 -13   8   3        0.22       -1.88      3.55 o 
 -12   8   3       38.66       43.75      5.68 o 
 -11   8   3       64.04       78.92      5.33 o 
 -10   8   3      177.16      195.69      6.48 o 
  -9   8   3       46.38       43.58      3.94 o 
  -8   8   3      149.26      144.85      5.54 o 
  -7   8   3      111.86       94.34      3.90 o 
  -6   8   3      323.58      290.76      6.35 o 
  -5   8   3       60.63       59.70      3.67 o 
  -4   8   3      103.28      122.34      4.30 o 
  -3   8   3      175.47      154.82      5.35 o 
  -2   8   3       10.49       10.84      2.20 o 
  -1   8   3     1711.94     1729.40     28.47 o 
   0   8   3     1690.17     1695.13     52.29 o 
   1   8   3      157.73      172.05     11.06 o 
   2   8   3      549.15      536.51     18.53 o 
   3   8   3      172.34      167.97     12.55 o 
   4   8   3       10.11       11.96     12.25 o 
   5   8   3       10.38        7.28      5.87 o 
   6   8   3       42.86       51.29      9.61 o 
   7   8   3        6.39       13.45      9.36 o 
 -15   9   3       12.70       -0.05      3.76 o 
 -14   9   3       17.77        6.41      5.32 o 
 -13   9   3        3.30        3.63      5.52 o 
 -12   9   3        0.50        4.30      3.65 o 
 -11   9   3       79.57       84.96      5.57 o 
 -10   9   3       26.33       29.90      4.43 o 
  -9   9   3      278.74      328.76      7.60 o 
  -8   9   3       60.54       56.71      3.97 o 
  -7   9   3      214.33      231.76      6.58 o 
  -6   9   3       97.24       99.81      4.10 o 
  -5   9   3       60.46       79.52      6.04 o 
  -4   9   3      689.68      695.65     11.10 o 
  -3   9   3       38.97       44.31      3.82 o 
  -2   9   3      412.18      422.38      8.55 o 
  -1   9   3      696.61      684.75     17.47 o 
   0   9   3      173.17      173.73      6.17 o 
   1   9   3      206.59      237.66     17.63 o 
   2   9   3      593.26      585.84     20.92 o 
   3   9   3       71.61       61.57     16.14 o 
   4   9   3        2.03       -4.48      6.58 o 
   5   9   3       42.95       48.17      8.89 o 
   6   9   3        1.29       -7.32      7.32 o 
 -15  10   3        1.29        0.71      3.69 o 
 -14  10   3        1.23       -0.04      2.73 o 
 -13  10   3       30.72       35.41      5.72 o 
 -12  10   3        7.42        3.11      3.15 o 
 -11  10   3      131.77      138.08      7.55 o 
 -10  10   3       91.17      103.85      5.57 o 
  -9  10   3        2.70        2.01      2.37 o 
  -8  10   3      137.22      172.93      5.86 o 
  -7  10   3       16.55       15.14      3.54 o 
  -6  10   3      182.23      188.60      6.37 o 
  -5  10   3       21.06       29.88      3.83 o 
  -4  10   3       34.15       37.16      4.11 o 
  -3  10   3        2.49        3.33      2.34 o 
  -2  10   3       65.65       70.93      5.66 o 
  -1  10   3       10.00       18.20      3.27 o 
   0  10   3      112.00      101.92      5.14 o 
   1  10   3      498.00      596.80     41.10 o 
   2  10   3      126.09      112.98     11.66 o 
   3  10   3       27.61       32.58      8.97 o 
   4  10   3       84.58       76.22     12.25 o 
   5  10   3        3.25        5.30      6.17 o 
 -15  11   3        6.72        0.17      2.73 o 
 -14  11   3       23.67       -0.08      2.68 o 
 -13  11   3       17.26       14.68      5.56 o 
 -12  11   3       46.35       45.77      6.25 o 
 -11  11   3      246.54      287.40      9.96 o 
 -10  11   3        0.15        0.17      3.04 o 
  -9  11   3       13.39        4.79      2.79 o 
  -8  11   3       59.63       63.44      4.60 o 
  -7  11   3        8.27        6.41      3.33 o 
  -6  11   3      406.81      451.56      9.98 o 
  -5  11   3      153.72      172.33      6.88 o 
  -4  11   3      350.09      360.86      9.24 o 
  -3  11   3        3.47        2.08      2.77 o 
  -2  11   3        3.48        8.07      2.99 o 
  -1  11   3      102.23       88.77      5.88 o 
   0  11   3      245.64      251.62     10.77 o 
   1  11   3       40.64       45.79      5.14 o 
   2  11   3      120.27      118.96     19.43 o 
   3  11   3        7.24       11.66      8.07 o 
   4  11   3       15.40        6.87      8.37 o 
 -15  12   3        1.24       -0.40      3.02 o 
 -14  12   3       44.35        1.00      4.70 o 
 -13  12   3        1.99       -0.98      3.22 o 
 -12  12   3       82.72       84.27      6.27 o 
 -11  12   3       13.08        7.57      3.64 o 
 -10  12   3      168.76      183.17      7.15 o 
  -9  12   3        9.96       10.26      3.45 o 
  -8  12   3      190.25      211.66      8.26 o 
  -7  12   3      317.72      336.13     10.12 o 
  -6  12   3       58.34       67.76      5.14 o 
  -5  12   3      326.26      352.02     12.35 o 
  -4  12   3       15.52       17.43      3.81 o 
  -3  12   3       18.55       25.60      5.55 o 
  -2  12   3       45.96       43.76      6.15 o 
  -1  12   3       67.31       75.31      6.31 o 
   0  12   3       29.83       30.43      5.69 o 
   1  12   3       59.40       44.83      9.86 o 
   2  12   3       27.56       38.56     10.16 o 
   3  12   3       12.04       12.55      8.67 o 
 -14  13   3        0.27        0.66      3.59 o 
 -13  13   3       65.55       47.75     33.92 o 
 -12  13   3        1.77        0.25      2.66 o 
 -11  13   3       23.93       16.58      5.89 o 
 -10  13   3        5.04        2.66      3.20 o 
  -9  13   3      102.16      119.43      6.68 o 
  -8  13   3      114.00      111.21      7.57 o 
  -7  13   3      466.66      489.27     16.20 o 
  -6  13   3      267.73      295.07     16.57 o 
  -5  13   3      202.52      223.60     10.16 o 
  -4  13   3      191.48      206.49      8.67 o 
  -3  13   3        0.95        2.78      4.60 o 
  -2  13   3      120.53      120.17      6.64 o 
  -1  13   3        2.11        0.14      2.19 o 
   0  13   3       53.41       63.42     37.36 o 
   1  13   3       16.69        2.99      6.28 o 
   2  13   3        6.10       -0.60      5.68 o 
 -14  14   3        1.33        1.74      3.45 o 
 -13  14   3        6.68        5.50      4.62 o 
 -12  14   3       20.49       20.17      5.28 o 
 -11  14   3       42.98       33.02      9.69 o 
 -10  14   3       89.99       94.00      7.36 o 
  -9  14   3        8.16        3.35      4.23 o 
  -8  14   3      105.11      116.51      7.14 o 
  -7  14   3       93.38      115.52      8.33 o 
  -6  14   3      168.90      195.16     10.24 o 
  -5  14   3       59.89       70.99      7.02 o 
  -4  14   3        0.22        3.42      3.60 o 
  -3  14   3        1.17        2.54      3.20 o 
  -2  14   3        0.23        3.26      3.47 o 
  -1  14   3       76.28       89.52      6.60 o 
   0  14   3        5.34        2.31      4.35 o 
 -13  15   3        8.68       16.24      5.90 o 
 -12  15   3        2.02        4.91      3.90 o 
 -11  15   3       57.75       63.21     19.13 o 
 -10  15   3       32.44       20.31      7.68 o 
  -9  15   3       81.99      106.88      8.25 o 
  -8  15   3        1.05        3.79      4.64 o 
  -7  15   3      122.14      118.78     32.38 o 
  -6  15   3        6.15        9.28      4.43 o 
  -5  15   3        0.82        0.73      3.45 o 
  -4  15   3       27.15       33.20      6.32 o 
  -3  15   3        1.95        2.78      4.41 o 
  -2  15   3      110.45      120.31     33.85 o 
  -1  15   3        9.83        6.04      4.67 o 
 -11  16   3       11.00        9.36      5.38 o 
 -10  16   3        2.33        9.76      5.14 o 
  -9  16   3        0.04       -0.38      3.71 o 
  -8  16   3       19.18       19.34      7.80 o 
  -7  16   3       30.43       31.14     11.05 o 
  -6  16   3        1.79        6.86      4.40 o 
  -5  16   3       20.37       14.53      6.37 o 
  -4  16   3        2.90       -1.68      4.47 o 
  -8  17   3        7.78        8.46      5.53 o 
   2 -17   4        1.04        2.71      5.11 o 
   3 -17   4       16.25        7.02      6.19 o 
   4 -17   4       33.86       13.18     12.48 o 
   5 -17   4        7.10        8.01      8.52 o 
   6 -17   4       47.12       45.96     10.85 o 
   7 -17   4        7.41        5.83      7.50 o 
   8 -17   4       18.20       16.88      7.39 o 
   0 -16   4       45.84       42.82      7.34 o 
   1 -16   4       12.94        7.03      5.19 o 
   2 -16   4       53.88       20.90     17.25 o 
   3 -16   4        5.23        1.09      4.34 o 
   4 -16   4        7.21        4.64      5.54 o 
   5 -16   4       37.89        9.08     11.44 o 
   6 -16   4        2.28       -1.23      5.44 o 
   7 -16   4        7.07        9.57      6.48 o 
   8 -16   4        0.97        3.92      5.73 o 
   9 -16   4       30.13       32.31     11.42 o 
  -2 -15   4        2.94        4.14      3.64 o 
  -1 -15   4       22.15       19.70      5.37 o 
   0 -15   4       35.12       31.60      6.04 o 
   1 -15   4      174.22      208.04     12.54 o 
   2 -15   4        0.66       -0.85      3.97 o 
   3 -15   4       57.09       15.94     14.40 o 
   4 -15   4       52.49       32.50     20.76 o 
   5 -15   4        0.59        1.68      4.71 o 
   6 -15   4        0.56        4.12      5.36 o 
   7 -15   4       74.28       82.99      9.80 o 
   8 -15   4       10.50       18.77      7.15 o 
   9 -15   4        1.10        1.44      4.81 o 
  10 -15   4       29.25       23.21     10.38 o 
  -4 -14   4        8.87       21.40     10.25 o 
  -3 -14   4        0.60        2.67      2.99 o 
  -2 -14   4       61.88       70.69      6.47 o 
  -1 -14   4       55.84       51.36      6.14 o 
   0 -14   4       54.23       54.72      6.56 o 
   1 -14   4       16.27       10.13      7.46 o 
   2 -14   4      336.71      378.11     14.37 o 
   3 -14   4        4.30        3.69      4.64 o 
   4 -14   4       73.74       51.20     30.52 o 
   5 -14   4        4.50        4.47      6.38 o 
   6 -14   4       98.19      133.39     12.76 o 
   7 -14   4       81.84      103.19     14.59 o 
   8 -14   4        4.04       -0.18      3.72 o 
   9 -14   4       24.82       24.76     10.51 o 
  10 -14   4        6.66        2.53      4.72 o 
  11 -14   4       26.98       11.86      8.85 o 
  -5 -13   4        0.11        2.72      9.01 o 
  -4 -13   4       24.16       35.46     11.92 o 
  -3 -13   4       38.85       40.01      4.85 o 
  -2 -13   4       10.93        7.10      4.94 o 
  -1 -13   4      296.15      294.82     15.61 o 
   0 -13   4       80.94       83.30      9.49 o 
   1 -13   4      440.19      468.15     13.21 o 
   2 -13   4       11.14        7.64      4.55 o 
   3 -13   4      113.87      112.57     12.92 o 
   4 -13   4        5.73       10.03      6.63 o 
   5 -13   4      223.52      267.32     14.42 o 
   6 -13   4      129.01      151.41     14.94 o 
   7 -13   4        0.15        4.45      5.79 o 
   8 -13   4      110.16      117.65     10.78 o 
   9 -13   4       22.45       14.11      8.46 o 
  10 -13   4       33.25       13.19     10.79 o 
  11 -13   4        7.01        3.70      5.42 o 
  12 -13   4       18.76        6.87      5.72 o 
  -6 -12   4        3.86       13.45     19.43 o 
  -5 -12   4       44.30       48.91     10.68 o 
  -4 -12   4        1.10        2.37      3.71 o 
  -3 -12   4      192.08      170.28      6.73 o 
  -2 -12   4      328.68      336.30     17.25 o 
  -1 -12   4       62.94       56.95      8.26 o 
   0 -12   4      788.24      780.26     39.91 o 
   1 -12   4       10.12       16.81      8.33 o 
   2 -12   4      230.33      239.68     14.20 o 
   3 -12   4        0.89        2.65      4.85 o 
   4 -12   4      195.30      198.41     11.93 o 
   5 -12   4      572.92      620.58     18.91 o 
   6 -12   4      307.27      324.03     14.05 o 
   7 -12   4      590.17      609.65     22.72 o 
   8 -12   4       15.75       14.97      7.77 o 
   9 -12   4       84.66       82.97     16.14 o 
  10 -12   4        5.42        1.96      4.81 o 
  11 -12   4        0.28        0.95      4.13 o 
  12 -12   4        2.31        1.00      4.21 o 
  -7 -11   4        0.07       -1.79      8.67 o 
  -6 -11   4       30.84       42.44     13.45 o 
  -5 -11   4        0.18        2.09      3.10 o 
  -4 -11   4      343.39      302.56      9.35 o 
  -3 -11   4      511.63      468.19     17.58 o 
  -2 -11   4     1137.14     1157.45     22.51 o 
  -1 -11   4      163.63      164.02     11.15 o 
   0 -11   4       51.26       50.10      7.69 o 
   1 -11   4      434.80      468.43     22.19 o 
   2 -11   4        2.74        1.79      4.23 o 
   3 -11   4       79.75      100.33      8.77 o 
   4 -11   4       39.95       40.30      8.64 o 
   5 -11   4      382.49      403.07     14.26 o 
   6 -11   4       89.79       81.87     10.45 o 
   7 -11   4      738.23      751.34     58.28 o 
   8 -11   4      266.29      265.66     20.47 o 
   9 -11   4        9.30        3.27      4.85 o 
  10 -11   4      147.82      150.23     22.12 o 
  11 -11   4        2.97        6.10      5.87 o 
  12 -11   4       12.96        6.75      7.09 o 
  -8 -10   4       27.77       29.89     14.05 o 
  -7 -10   4       51.06       50.81     14.35 o 
  -6 -10   4       13.25       23.01     18.23 o 
  -5 -10   4       94.12       93.23      6.49 o 
  -4 -10   4       21.56       17.99      4.17 o 
  -3 -10   4        3.08        5.33      3.79 o 
  -2 -10   4       73.76       74.62      8.33 o 
  -1 -10   4       58.24       59.04      7.39 o 
   0 -10   4      239.90      249.50     10.67 o 
   1 -10   4      143.42      143.30      8.98 o 
   2 -10   4      253.20      275.38     10.98 o 
   3 -10   4      415.26      385.56     12.57 o 
   4 -10   4      327.21      331.16     25.26 o 
   5 -10   4      156.42      174.98      9.40 o 
   6 -10   4      426.67      462.46     27.80 o 
   7 -10   4      263.50      258.61     14.35 o 
   8 -10   4        5.55        5.35      4.75 o 
   9 -10   4      130.97      127.59     20.03 o 
  10 -10   4       11.54        7.25      5.83 o 
  11 -10   4       50.12       14.91     13.60 o 
  12 -10   4        4.84        3.69      5.23 o 
  -9  -9   4        1.56        4.18     10.16 o 
  -8  -9   4        1.49       -3.59      8.67 o 
  -7  -9   4       14.19       13.45     16.74 o 
  -6  -9   4      260.95      262.73     19.43 o 
  -5  -9   4       33.93       21.71      2.06 o 
  -4  -9   4      263.85      265.93      6.40 o 
  -3  -9   4        2.67        4.22      2.31 o 
  -2  -9   4       28.72       37.03      6.12 o 
  -1  -9   4      451.47      440.61     12.68 o 
   0  -9   4        0.13        0.45      2.75 o 
   1  -9   4      460.85      469.84     12.70 o 
   2  -9   4      194.56      193.69     10.68 o 
   3  -9   4        9.61       13.23      4.64 o 
   4  -9   4      363.04      364.47     18.08 o 
   5  -9   4       45.11       37.64      5.81 o 
   6  -9   4      295.27      283.24     19.88 o 
   7  -9   4       79.08       75.69     10.76 o 
   8  -9   4       41.71       37.64      8.22 o 
   9  -9   4        4.95        7.79      5.27 o 
  10  -9   4      143.40      169.41     34.37 o 
  11  -9   4       25.28       15.61     14.79 o 
  12  -9   4       35.99       15.57     10.86 o 
  13  -9   4        5.64       17.29     11.66 o 
 -10  -8   4        0.37        2.69     16.14 o 
  -9  -8   4       35.07       34.97     22.42 o 
  -8  -8   4        5.75       10.76      9.86 o 
  -7  -8   4       97.59      117.46     14.65 o 
  -6  -8   4       18.47        9.37     11.66 o 
  -5  -8   4        1.44        5.39      2.19 o 
  -4  -8   4      221.26      228.14      5.62 o 
  -3  -8   4      238.52      227.08     11.78 o 
  -2  -8   4      420.75      435.61     14.15 o 
  -1  -8   4       63.75       61.94      5.81 o 
   0  -8   4       77.62       60.75      7.02 o 
   1  -8   4       36.01       34.21      4.96 o 
   2  -8   4       26.19       30.19      4.86 o 
   3  -8   4     1164.26     1133.70     52.75 o 
   4  -8   4      139.90      114.02     12.25 o 
   5  -8   4      380.12      378.37     25.26 o 
   6  -8   4       64.54       76.86      6.75 o 
   7  -8   4      481.33      502.28     34.37 o 
   8  -8   4       30.28       33.64      7.02 o 
   9  -8   4      133.25      145.78     24.21 o 
  10  -8   4       15.27        6.54      6.80 o 
  11  -8   4        0.56        1.55      4.81 o 
  12  -8   4       21.17       13.86      5.82 o 
  13  -8   4       14.81        8.44      6.23 o 
 -10  -7   4       35.48       28.10     13.75 o 
  -9  -7   4       24.57       21.22     11.66 o 
  -8  -7   4      128.21      134.50     16.14 o 
  -7  -7   4       25.98       33.18     10.46 o 
  -6  -7   4      109.77       78.81     47.37 o 
  -5  -7   4        5.57        3.59      1.87 o 
  -4  -7   4      292.60      274.43      9.93 o 
  -3  -7   4      198.41      214.84     10.46 o 
  -2  -7   4       32.10       42.83      5.06 o 
  -1  -7   4      208.13      184.69      7.08 o 
   0  -7   4      190.63      185.23      8.33 o 
   1  -7   4     1893.85     1960.30     54.85 o 
   2  -7   4      862.05      871.03     52.01 o 
   3  -7   4      837.05      737.66     28.84 o 
   4  -7   4      874.22      948.51     47.67 o 
   5  -7   4      458.98      473.39     24.36 o 
   6  -7   4       34.83       27.66      6.23 o 
   7  -7   4        2.13        3.48      3.91 o 
   8  -7   4       22.23       20.82      5.71 o 
   9  -7   4       94.21       87.81     10.31 o 
  10  -7   4       15.47        5.10      6.69 o 
  11  -7   4        1.91       -1.58      5.06 o 
  12  -7   4        7.28        4.55      4.20 o 
 -11  -6   4       29.57       14.81     13.60 o 
 -10  -6   4       13.72       21.22     11.96 o 
  -9  -6   4      137.22      146.75     17.04 o 
  -8  -6   4       53.50       56.19     19.43 o 
  -7  -6   4      195.01      201.46     14.94 o 
  -6  -6   4       27.46       24.21      7.77 o 
  -5  -6   4      157.24      156.66      7.81 o 
  -4  -6   4      335.38      316.44     11.28 o 
  -3  -6   4      251.10      292.92      8.67 o 
  -2  -6   4     3130.45     3123.00     52.31 o 
  -1  -6   4      683.39      676.81     12.55 o 
   0  -6   4     5201.33     5509.56     77.24 o 
   1  -6   4      444.46      429.75      9.29 o 
   2  -6   4     1466.94     1355.09     40.65 o 
   3  -6   4      769.89      782.29     26.30 o 
   4  -6   4      863.84      869.60     32.73 o 
   5  -6   4     2212.37     2219.01     56.79 o 
   6  -6   4       81.47       77.39      7.02 o 
   7  -6   4       50.42       58.30      9.27 o 
   8  -6   4       61.20       49.28      6.96 o 
   9  -6   4      157.71      166.42     15.54 o 
  10  -6   4        0.93        1.38      4.54 o 
  11  -6   4      121.97      122.22     15.99 o 
  12  -6   4        4.34        2.12      3.61 o 
 -12  -5   4        2.87       -7.40      8.60 o 
 -11  -5   4        9.27        3.48      8.14 o 
 -10  -5   4      138.92      143.78     15.54 o 
  -9  -5   4       64.95       44.83     11.66 o 
  -8  -5   4      555.09      542.19     23.61 o 
  -7  -5   4      105.90       96.84     11.06 o 
  -6  -5   4      377.02      394.38      4.41 o 
  -5  -5   4      132.60      140.08      8.19 o 
  -4  -5   4      117.93      104.36      5.98 o 
  -3  -5   4     5268.18     5080.68     71.72 o 
  -2  -5   4     1757.65     1751.97     24.93 o 
  -1  -5   4      625.79      532.38      9.71 o 
   0  -5   4        0.47        0.03      2.08 o 
   1  -5   4     2134.21     2042.23     66.95 o 
   2  -5   4      166.38      199.60      6.13 o 
   3  -5   4     4348.44     3837.55     85.03 o 
   4  -5   4      390.16      401.04      9.81 o 
   5  -5   4       10.58       10.33      8.52 o 
   6  -5   4      168.61      180.88      8.12 o 
   7  -5   4       63.29       61.91      7.90 o 
   8  -5   4      130.13      153.76      9.69 o 
   9  -5   4       25.65       26.46      7.08 o 
  10  -5   4       26.50       21.38     17.78 o 
  11  -5   4       14.74        5.08      8.67 o 
  12  -5   4        3.74       -0.50      2.94 o 
 -12  -4   4        1.01        0.98      7.16 o 
 -11  -4   4       21.58        0.32      4.51 o 
 -10  -4   4       62.18       33.17     26.30 o 
  -9  -4   4      489.81      521.87     23.91 o 
  -8  -4   4        2.77        1.49      5.38 o 
  -7  -4   4      168.84      159.01     11.36 o 
  -6  -4   4       26.73       22.64      1.45 o 
  -5  -4   4      229.07      198.95      8.18 o 
  -4  -4   4        6.32        5.04      3.30 o 
  -3  -4   4       21.86       25.46      3.38 o 
  -2  -4   4     7929.46     7572.42    104.51 o 
  -1  -4   4     3837.94     3994.74     53.67 o 
   0  -4   4     2278.10     2318.31     68.15 o 
   1  -4   4      345.94      429.50     12.70 o 
   2  -4   4     1291.48     1191.09     32.13 o 
   3  -4   4     3985.18     3997.92     72.78 o 
   4  -4   4     2027.09     1980.41     28.83 o 
   5  -4   4      816.65      785.64     16.86 o 
   6  -4   4       48.41       49.71      5.66 o 
   7  -4   4       55.45       85.21      8.68 o 
   8  -4   4       38.01       27.47      6.72 o 
   9  -4   4       56.68       72.57      9.30 o 
  10  -4   4        1.33        5.98      8.67 o 
  11  -4   4        8.01       13.15     10.46 o 
  12  -4   4        4.71        7.47     10.16 o 
 -13  -3   4        0.15       -0.12      6.14 o 
 -12  -3   4        2.66        0.12      5.92 o 
 -11  -3   4        2.97        0.62      4.64 o 
 -10  -3   4      178.12      204.26     12.85 o 
  -9  -3   4       42.90       52.01     10.46 o 
  -8  -3   4      212.12      207.74     12.85 o 
  -7  -3   4       42.13       40.95     11.96 o 
  -6  -3   4     1698.77     1733.11     42.44 o 
  -5  -3   4      723.94      682.14     13.75 o 
  -4  -3   4     1269.38     1231.23     26.15 o 
  -3  -3   4      221.44      191.05      4.86 o 
  -2  -3   4       30.88       20.95      3.14 o 
  -1  -3   4     4236.44     4309.08     56.34 o 
   0  -3   4     1602.40     1530.69     41.69 o 
   1  -3   4     1953.51     1826.08     33.03 o 
   2  -3   4      105.68      101.42      4.88 o 
   3  -3   4     1362.51     1206.76     17.74 o 
   4  -3   4     3041.00     3103.85     43.60 o 
   5  -3   4      499.43      391.67     10.00 o 
   6  -3   4      471.11      510.71     12.72 o 
   7  -3   4       15.02        7.40      5.53 o 
   8  -3   4      260.88      279.89     14.92 o 
   9  -3   4       21.37       19.73     16.44 o 
  10  -3   4       28.62       35.87     20.62 o 
  11  -3   4        1.80       -0.33      2.23 o 
  12  -3   4        0.29       -5.08     10.16 o 
 -13  -2   4        6.97        0.32      5.57 o 
 -12  -2   4        0.20       -0.62      5.06 o 
 -11  -2   4      103.39      118.37     13.99 o 
 -10  -2   4       10.79       12.67      7.46 o 
  -9  -2   4        5.90        6.49      5.86 o 
  -8  -2   4      294.06      273.49     20.32 o 
  -7  -2   4      341.92      367.59      5.46 o 
  -6  -2   4      500.20      532.33      8.51 o 
  -5  -2   4       66.96       65.50      3.30 o 
  -4  -2   4     6788.91     7123.29     96.26 o 
  -3  -2   4     1530.45     1613.76     19.55 o 
  -2  -2   4     3879.84     4199.96     52.24 o 
  -1  -2   4       40.72       37.54      2.32 o 
   0  -2   4       86.37       97.17      3.17 o 
   1  -2   4     5810.34     5582.08     85.93 o 
   2  -2   4     8509.27     8372.19    114.86 o 
   3  -2   4     4661.01     4809.53     65.40 o 
   4  -2   4      749.35      695.00     14.14 o 
   5  -2   4     1002.13      995.38     17.60 o 
   6  -2   4      158.47      175.44     10.45 o 
   7  -2   4      259.36      298.30     26.60 o 
   8  -2   4       10.38        8.67      8.67 o 
   9  -2   4       38.02       54.40     13.15 o 
  10  -2   4       43.54       52.60     14.05 o 
  11  -2   4       43.08       45.13     14.35 o 
 -14  -1   4        1.07        0.73      7.41 o 
 -13  -1   4        5.77       -0.79      5.57 o 
 -12  -1   4        8.97        0.96      6.26 o 
 -11  -1   4        9.31       12.35      6.54 o 
 -10  -1   4       80.34       88.77      8.42 o 
  -9  -1   4      169.98      178.17     13.91 o 
  -8  -1   4      307.07      294.67     16.29 o 
  -7  -1   4      175.01      166.49      4.97 o 
  -6  -1   4     7973.07     8397.50    116.03 o 
  -5  -1   4        7.37        5.08      1.49 o 
  -4  -1   4        2.67        1.96      1.29 o 
  -3  -1   4     3214.14     3140.89     36.25 o 
  -2  -1   4     3440.77     3528.82     40.05 o 
  -1  -1   4     3066.34     3299.99     37.30 o 
   0  -1   4       45.87       36.14      2.00 o 
   1  -1   4       10.51       27.59     11.21 o 
   2  -1   4      786.10      795.80     11.51 o 
   3  -1   4     3106.21     2998.77     40.05 o 
   4  -1   4       73.17       56.37      4.42 o 
   5  -1   4      703.60      724.93     15.54 o 
   6  -1   4      342.07      370.63     17.04 o 
   7  -1   4       38.39       40.95     10.46 o 
   8  -1   4       75.29       86.98     14.05 o 
   9  -1   4        0.19       -2.39      8.07 o 
  10  -1   4       14.45       13.15     11.66 o 
  11  -1   4        1.24       -1.49      8.97 o 
 -14   0   4        8.83        1.25      6.42 o 
 -13   0   4        8.11        0.49      8.42 o 
 -12   0   4        7.68        6.74      6.43 o 
 -11   0   4        8.40       10.02      7.00 o 
 -10   0   4      247.58      289.22     11.72 o 
  -9   0   4      302.45      325.27     10.87 o 
  -8   0   4       13.77       26.18      5.25 o 
  -7   0   4       50.84       44.24      3.02 o 
  -6   0   4     1893.41     1918.90     33.03 o 
  -5   0   4      183.78      163.69      4.30 o 
  -4   0   4      292.51      249.75      4.48 o 
  -3   0   4        5.65        9.35      2.84 o 
  -2   0   4      300.36      327.90      5.98 o 
  -1   0   4      487.95      437.71      4.75 o 
   0   0   4     2218.16     2032.66     22.40 o 
   1   0   4      374.77      290.24      5.08 o 
   2   0   4     3682.66     3573.95     46.06 o 
   3   0   4       23.32        9.43      2.64 o 
   4   0   4      408.43      386.47     13.75 o 
   5   0   4      441.73      463.88     17.63 o 
   6   0   4        5.85        7.47      6.87 o 
   7   0   4      273.30      313.24     19.13 o 
   8   0   4       36.20       45.73     12.55 o 
   9   0   4      100.27       76.81     26.00 o 
  10   0   4        6.23        7.17     10.76 o 
  11   0   4        0.29       -0.73     10.46 o 
 -14   1   4        5.87       -0.27      6.46 o 
 -13   1   4        0.90        0.61      4.75 o 
 -12   1   4       15.09       25.34      9.32 o 
 -11   1   4       47.62       50.51      3.24 o 
 -10   1   4      449.02      501.95     11.18 o 
  -9   1   4       48.29       56.69      3.23 o 
  -8   1   4      102.17       87.99      3.71 o 
  -7   1   4      179.36      182.99      4.88 o 
  -6   1   4      201.49      290.93      6.92 o 
  -5   1   4       23.43       18.09      1.37 o 
  -4   1   4      240.76      234.03      3.81 o 
  -3   1   4     4661.32     4414.03    133.30 o 
  -2   1   4     1484.25     1379.31     36.12 o 
  -1   1   4     2742.95     2373.99     24.30 o 
   0   1   4     1494.88     1380.86     16.04 o 
   1   1   4      566.04      569.70     11.66 o 
   2   1   4       45.54       63.36      8.07 o 
   3   1   4      125.40      132.41     11.96 o 
   4   1   4      240.51      263.63     18.23 o 
   5   1   4       25.84       27.80      7.77 o 
   6   1   4       25.00       29.89      9.27 o 
   7   1   4        8.99       11.06      8.67 o 
   8   1   4       20.38       21.32      3.89 o 
   9   1   4       11.91       16.95      8.97 o 
  10   1   4        0.20       -2.59      9.01 o 
 -15   2   4        7.40       -1.82      8.55 o 
 -14   2   4       26.43        0.12      5.57 o 
 -13   2   4        7.72        7.34      2.99 o 
 -12   2   4        6.80        2.75      2.16 o 
 -11   2   4        1.76        1.49      2.22 o 
 -10   2   4       95.43       95.09      6.75 o 
  -9   2   4       70.50       70.97      4.51 o 
  -8   2   4       99.01      104.67      3.44 o 
  -7   2   4      679.66      604.40      8.40 o 
  -6   2   4       16.58       48.18      6.57 o 
  -5   2   4     2739.31     2796.84     29.91 o 
  -4   2   4      621.75      574.97      6.65 o 
  -3   2   4      310.68      296.42      6.13 o 
  -2   2   4        7.53        7.61      1.55 o 
  -1   2   4      900.30      939.77     11.59 o 
   0   2   4     1277.46     1186.63     28.39 o 
   1   2   4      439.41      417.45      7.02 o 
   2   2   4     1171.54     1114.02     30.34 o 
   3   2   4        2.14        5.07      2.54 o 
   4   2   4        3.48        4.24      2.54 o 
   5   2   4        2.87        4.13      2.64 o 
   6   2   4       80.66       81.47      3.81 o 
   7   2   4       30.57       34.47      4.42 o 
   8   2   4       38.99       43.13      8.47 o 
   9   2   4       43.35       55.43     13.88 o 
  10   2   4        4.23        5.74      8.33 o 
 -15   3   4       10.45       -0.28      5.15 o 
 -14   3   4       10.03        4.90      3.06 o 
 -13   3   4       26.09       25.47     14.20 o 
 -12   3   4       47.75       54.50      6.96 o 
 -11   3   4       30.94       29.97      4.25 o 
 -10   3   4      991.93     1052.22     18.23 o 
  -9   3   4        0.13        2.31      2.21 o 
  -8   3   4      288.13      272.61      5.38 o 
  -7   3   4       17.45       18.33      2.23 o 
  -6   3   4      329.08      324.06      5.45 o 
  -5   3   4     3295.54     3204.49     28.04 o 
  -4   3   4       62.64       79.99      1.39 o 
  -3   3   4     8175.14     8294.16    117.85 o 
  -2   3   4        2.81        1.34      1.23 o 
  -1   3   4     1147.09     1136.53     14.32 o 
   0   3   4      232.39      217.38      3.49 o 
   1   3   4     1693.77     1615.01     18.52 o 
   2   3   4       92.97       93.21      3.79 o 
   3   3   4       69.43       61.62      4.02 o 
   4   3   4      109.83      122.61      4.66 o 
   5   3   4        5.26        4.92      2.78 o 
   6   3   4       94.28       95.42      4.65 o 
   7   3   4       77.07       62.37      3.36 o 
   8   3   4       14.58       19.35      8.66 o 
   9   3   4        0.06        3.13      7.08 o 
 -15   4   4        9.83       13.17     17.19 o 
 -14   4   4       28.26       23.41     13.15 o 
 -13   4   4      123.90      136.28      7.16 o 
 -12   4   4       72.96       84.47      6.03 o 
 -11   4   4      704.04      726.81     15.99 o 
 -10   4   4       30.37       35.90      5.82 o 
  -9   4   4      365.05      372.59      8.63 o 
  -8   4   4        2.52        3.01      1.82 o 
  -7   4   4     1949.94     1935.27     21.70 o 
  -6   4   4      373.99      402.29      5.13 o 
  -5   4   4     2644.67     2716.09     23.68 o 
  -4   4   4     4464.94     4480.64     38.87 o 
  -3   4   4     2868.78     3011.11     25.54 o 
  -2   4   4    13970.49    14636.07    181.47 o 
  -1   4   4       20.88       16.91      1.61 o 
   0   4   4     3077.21     2991.92     37.90 o 
   1   4   4      812.31      842.41     15.39 o 
   2   4   4      318.20      318.32      7.00 o 
   3   4   4      194.84      199.61      4.81 o 
   4   4   4       69.52       78.64      4.47 o 
   5   4   4      137.46      145.22      5.57 o 
   6   4   4       83.18       84.80      5.69 o 
   7   4   4      183.70      246.29     24.36 o 
   8   4   4        6.67        7.39      8.64 o 
   9   4   4       42.13       53.83     12.12 o 
 -15   5   4        0.26       -1.31      4.86 o 
 -14   5   4        0.18        2.77      3.45 o 
 -13   5   4       24.51       22.51      4.88 o 
 -12   5   4       95.22      120.70      9.50 o 
 -11   5   4      740.57      771.53     16.44 o 
 -10   5   4      640.28      702.37     15.97 o 
  -9   5   4       58.51       64.11      4.18 o 
  -8   5   4      268.00      261.19      5.68 o 
  -7   5   4     1256.78     1336.35     15.75 o 
  -6   5   4       85.52       94.06      2.77 o 
  -5   5   4     1339.48     1290.27     12.68 o 
  -4   5   4     3529.01     3657.15     32.16 o 
  -3   5   4     3759.19     4126.59     37.52 o 
  -2   5   4     1669.08     1849.57     25.28 o 
  -1   5   4     1015.34      894.77     10.32 o 
   0   5   4       16.20       24.62      4.21 o 
   1   5   4      395.57      348.45      9.79 o 
   2   5   4      223.50      243.42      7.39 o 
   3   5   4      271.47      268.27      6.15 o 
   4   5   4       91.79       90.80      3.80 o 
   5   5   4      304.35      320.30     13.98 o 
   6   5   4       56.86       72.05     11.44 o 
   7   5   4        9.80        6.05      6.59 o 
   8   5   4       87.85      118.73     13.57 o 
 -15   6   4        8.20        8.97      8.37 o 
 -14   6   4      127.62      139.99      8.40 o 
 -13   6   4        3.06        0.22      3.44 o 
 -12   6   4       55.49       61.27      7.27 o 
 -11   6   4      100.96      118.82      9.04 o 
 -10   6   4       89.11       91.73      4.93 o 
  -9   6   4      650.16      691.76     11.47 o 
  -8   6   4      121.60      114.41      4.03 o 
  -7   6   4      417.65      425.04      6.38 o 
  -6   6   4        8.10       19.72      1.67 o 
  -5   6   4      791.00      736.33      8.19 o 
  -4   6   4       33.82       39.68      2.22 o 
  -3   6   4     1031.20     1151.32     11.75 o 
  -2   6   4       11.48        9.20      1.51 o 
  -1   6   4        0.67        1.16      1.41 o 
   0   6   4     1474.88     1556.41     30.80 o 
   1   6   4      675.19      650.08     12.55 o 
   2   6   4      587.79      552.91     14.20 o 
   3   6   4       32.00       29.57      2.75 o 
   4   6   4        8.03       11.92      2.30 o 
   5   6   4        6.63        7.43      5.45 o 
   6   6   4        0.11       -1.49      5.92 o 
   7   6   4       67.32       74.59     18.34 o 
 -16   7   4        1.37        3.22      4.20 o 
 -15   7   4        5.72        4.77      4.42 o 
 -14   7   4       11.06        7.00      5.89 o 
 -13   7   4        1.55       -0.09      2.37 o 
 -12   7   4      107.08      135.77      9.62 o 
 -11   7   4       10.82       10.69      3.82 o 
 -10   7   4      266.18      285.60      8.05 o 
  -9   7   4       14.08       13.06      2.69 o 
  -8   7   4     1420.08     1425.68     18.25 o 
  -7   7   4      123.66      134.96      3.88 o 
  -6   7   4     1039.36     1082.75     11.82 o 
  -5   7   4       12.23        5.78      1.68 o 
  -4   7   4       41.32       43.35      2.52 o 
  -3   7   4      203.59      191.01      4.85 o 
  -2   7   4       68.36       70.21      2.68 o 
  -1   7   4      999.38      965.14     17.73 o 
   0   7   4      535.75      568.11     19.14 o 
   1   7   4      564.92      595.38     15.35 o 
   2   7   4      138.46      135.72      5.42 o 
   3   7   4      194.87      194.40     10.16 o 
   4   7   4       74.52       80.71      9.89 o 
   5   7   4        0.43        0.97      4.08 o 
   6   7   4       44.18       50.88      9.40 o 
   7   7   4        7.18        7.59      9.12 o 
 -16   8   4       23.43       15.03     13.30 o 
 -15   8   4        1.45        0.16      3.43 o 
 -14   8   4       23.29       12.24     10.61 o 
 -13   8   4       29.12       22.57      8.98 o 
 -12   8   4       15.60       15.25      4.40 o 
 -11   8   4        7.23        3.24      3.17 o 
 -10   8   4       19.82       21.78      4.60 o 
  -9   8   4       47.03       49.35      4.66 o 
  -8   8   4       23.73       22.66      3.84 o 
  -7   8   4      159.55      154.74      4.80 o 
  -6   8   4      165.02      172.65      3.98 o 
  -5   8   4      777.48      750.63      8.84 o 
  -4   8   4      818.60      868.04     10.40 o 
  -3   8   4       29.53       35.07      2.94 o 
  -2   8   4      628.35      610.95      8.09 o 
  -1   8   4      365.83      353.81      7.14 o 
   0   8   4      201.29      218.24      7.90 o 
   1   8   4       62.46       84.41      6.58 o 
   2   8   4      237.17      263.93     13.45 o 
   3   8   4       50.13       55.00     14.94 o 
   4   8   4        0.17       -1.47      4.08 o 
   5   8   4      100.99      100.94     10.25 o 
   6   8   4        0.85        0.96      6.39 o 
 -15   9   4        6.47        1.05      3.59 o 
 -14   9   4        1.25       -0.24      3.48 o 
 -13   9   4       13.28       18.02      4.29 o 
 -12   9   4        7.21        6.05      3.33 o 
 -11   9   4      105.36      106.36      6.28 o 
 -10   9   4      178.09      193.84      6.92 o 
  -9   9   4      295.37      273.34      7.31 o 
  -8   9   4       37.25       23.99      3.30 o 
  -7   9   4      292.65      289.55      6.77 o 
  -6   9   4      179.07      174.86      4.65 o 
  -5   9   4       84.02      100.21      3.76 o 
  -4   9   4      255.80      261.23      6.26 o 
  -3   9   4      616.77      659.48     10.33 o 
  -2   9   4      227.10      235.69      5.30 o 
  -1   9   4      113.60      138.82      4.43 o 
   0   9   4      180.88      190.29     10.61 o 
   1   9   4      538.79      506.62     17.63 o 
   2   9   4        1.16        1.49      4.78 o 
   3   9   4       32.76       29.59      8.37 o 
   4   9   4       28.87       31.91      7.32 o 
   5   9   4        3.94        0.73      4.67 o 
 -15  10   4        0.29        1.32      3.87 o 
 -14  10   4       24.19       15.02     10.45 o 
 -13  10   4        6.55        7.10      3.70 o 
 -12  10   4      177.59      195.90     10.82 o 
 -11  10   4      388.57      413.45     15.69 o 
 -10  10   4       37.93       30.16      4.44 o 
  -9  10   4       34.72       43.48      3.80 o 
  -8  10   4      408.27      399.91      8.09 o 
  -7  10   4      211.28      239.05      6.06 o 
  -6  10   4       22.53       26.58      3.66 o 
  -5  10   4      293.31      304.81      6.68 o 
  -4  10   4      745.34      762.90     13.77 o 
  -3  10   4       27.27       27.51      3.33 o 
  -2  10   4      292.15      306.59      7.28 o 
  -1  10   4       90.64       75.67      5.09 o 
   0  10   4      239.01      256.77      8.63 o 
   1  10   4        5.15        3.59      5.08 o 
   2  10   4       35.44       28.10     13.15 o 
   3  10   4       39.63       47.22      9.86 o 
   4  10   4        0.76       -3.46      5.31 o 
 -15  11   4       18.92       -0.07      2.54 o 
 -14  11   4       20.15        6.24      5.06 o 
 -13  11   4       77.96       85.84      8.37 o 
 -12  11   4      243.76      264.01     14.49 o 
 -11  11   4        1.03        1.68      2.72 o 
 -10  11   4      330.03      348.21     11.98 o 
  -9  11   4      192.02      174.66      6.03 o 
  -8  11   4        1.41        0.26      2.35 o 
  -7  11   4      451.50      480.49     10.47 o 
  -6  11   4      277.38      264.18      7.72 o 
  -5  11   4      183.99      206.56      7.21 o 
  -4  11   4      473.05      485.21     11.96 o 
  -3  11   4      499.27      519.75     10.90 o 
  -2  11   4       39.77       40.23      6.82 o 
  -1  11   4      630.91      645.28     28.99 o 
   0  11   4        0.35       -0.83      3.59 o 
   1  11   4       85.36       54.70      9.27 o 
   2  11   4        2.54       10.46      7.17 o 
   3  11   4       14.10       17.93      8.67 o 
 -15  12   4       16.80       -0.93      3.61 o 
 -14  12   4        6.47       -0.78      3.16 o 
 -13  12   4       66.75       80.74     11.91 o 
 -12  12   4        1.68        2.59      4.31 o 
 -11  12   4       31.90       38.07      5.17 o 
 -10  12   4       53.34       55.36      4.71 o 
  -9  12   4       96.02      114.14      5.75 o 
  -8  12   4        0.29        1.62      2.86 o 
  -7  12   4      228.51      243.10      9.01 o 
  -6  12   4       70.10       67.93      4.87 o 
  -5  12   4       30.68       27.08      4.14 o 
  -4  12   4      344.98      357.45      8.81 o 
  -3  12   4        2.78        5.52      3.53 o 
  -2  12   4      132.24      148.15      6.65 o 
  -1  12   4       23.01       13.62      4.54 o 
   0  12   4       20.22       33.10      7.62 o 
   1  12   4        4.57       -1.20      8.37 o 
   2  12   4        3.74       13.45      7.77 o 
 -14  13   4       37.50       28.83     11.66 o 
 -13  13   4        7.75        4.25      3.42 o 
 -12  13   4       74.11       84.67      6.04 o 
 -11  13   4       16.70       17.43      4.72 o 
 -10  13   4      124.72      137.15      6.61 o 
  -9  13   4       92.82       96.28      6.53 o 
  -8  13   4      379.75      410.40     10.94 o 
  -7  13   4      148.69      164.67      9.42 o 
  -6  13   4       21.15       26.07      4.26 o 
  -5  13   4       70.54       72.60      6.90 o 
  -4  13   4        3.83        7.60      3.46 o 
  -3  13   4      157.03      171.61      8.22 o 
  -2  13   4        0.09        2.26      3.36 o 
  -1  13   4       94.48       96.21     16.59 o 
   0  13   4        9.76        1.20      5.08 o 
   1  13   4       12.71        1.20      5.68 o 
 -14  14   4       22.58       25.60      6.62 o 
 -13  14   4       46.13       53.97      6.85 o 
 -12  14   4        2.11        4.75      3.36 o 
 -11  14   4       70.33       76.68      9.34 o 
 -10  14   4        8.43        3.44      3.33 o 
  -9  14   4       65.98       68.13     19.17 o 
  -8  14   4       70.90       75.34     21.69 o 
  -7  14   4      134.24      150.68      8.51 o 
  -6  14   4       89.50       91.20     25.79 o 
  -5  14   4       46.05       39.63      5.06 o 
  -4  14   4       79.32       85.19      6.23 o 
  -3  14   4       13.05       10.53      5.06 o 
  -2  14   4       99.15      103.01      7.62 o 
  -1  14   4        1.39        1.39      4.42 o 
 -13  15   4        4.17        3.51      3.92 o 
 -12  15   4        5.25        5.42      3.67 o 
 -11  15   4        0.61       -0.11      3.14 o 
 -10  15   4       94.00       90.98     25.83 o 
  -9  15   4       40.06       26.22     10.52 o 
  -8  15   4      108.69      127.78      8.74 o 
  -7  15   4       37.05       45.29     16.10 o 
  -6  15   4       28.94       30.17      5.72 o 
  -5  15   4       53.67       60.36      8.18 o 
  -4  15   4        0.69       -0.03      2.28 o 
  -3  15   4       60.24       74.59      8.20 o 
  -2  15   4        5.86        3.37      5.34 o 
 -11  16   4        7.26        7.41      4.15 o 
 -10  16   4        0.87        0.43      3.30 o 
  -9  16   4       65.07       69.51     22.22 o 
  -8  16   4        0.55       -0.15      3.51 o 
  -7  16   4       31.66       20.83      8.26 o 
  -6  16   4        0.36        0.38      4.74 o 
  -5  16   4        0.11       -2.21      3.51 o 
   2 -17   5       23.18       12.75      9.74 o 
   3 -17   5       22.24        9.14      6.85 o 
   4 -17   5       61.30       31.58     22.31 o 
   5 -17   5      154.78      194.09     15.76 o 
   6 -17   5        0.19        1.38      5.74 o 
   7 -17   5        8.82        8.74      6.42 o 
  -1 -16   5       10.89        9.98      4.88 o 
   0 -16   5        1.91        2.25      4.41 o 
   1 -16   5       16.84       10.00      7.71 o 
   2 -16   5        3.02        0.41      4.43 o 
   3 -16   5      115.71      131.71     14.91 o 
   4 -16   5       26.03        5.64      6.40 o 
   5 -16   5        2.24        1.02      4.82 o 
   6 -16   5        0.31        4.52      5.92 o 
   7 -16   5        5.10        4.43      6.48 o 
   8 -16   5        3.81        8.37      6.77 o 
   9 -16   5        1.92        2.32      5.61 o 
  -2 -15   5       63.42       56.14      6.22 o 
  -1 -15   5        2.49       -1.09      3.52 o 
   0 -15   5       18.70       13.52      6.25 o 
   1 -15   5        0.19        1.40      5.63 o 
   2 -15   5       57.84       47.98     33.18 o 
   3 -15   5        0.18        0.04      3.52 o 
   4 -15   5       24.63        0.00      6.28 o 
   5 -15   5        0.70       -1.90      6.17 o 
   6 -15   5       82.72      106.53     22.12 o 
   7 -15   5       12.45       15.20     14.58 o 
   8 -15   5        0.83       -1.54      7.13 o 
   9 -15   5       16.30       18.06      8.00 o 
  10 -15   5        3.16        3.39      6.24 o 
  -4 -14   5        9.00       11.89      9.48 o 
  -3 -14   5       23.72       20.54      5.44 o 
  -2 -14   5       38.44       31.82      5.53 o 
  -1 -14   5       26.35       35.92      6.25 o 
   0 -14   5        0.26        3.11      4.13 o 
   1 -14   5       82.09       -1.83      6.09 o 
   2 -14   5        7.00        3.12      6.21 o 
   3 -14   5        9.88        0.82      5.06 o 
   4 -14   5        0.41       -0.30      5.47 o 
   5 -14   5      122.18      171.56     30.19 o 
   6 -14   5      114.40      153.14     15.87 o 
   7 -14   5        1.05       -4.77      6.59 o 
   8 -14   5      127.19      139.37     12.77 o 
   9 -14   5        8.39        0.46      4.54 o 
  10 -14   5        3.53        1.18      5.23 o 
  11 -14   5       14.87        5.03      5.71 o 
  -5 -13   5       30.46       30.90     10.68 o 
  -4 -13   5        2.61        4.53      3.04 o 
  -3 -13   5      110.58      103.88      6.24 o 
  -2 -13   5       28.37       28.32      5.33 o 
  -1 -13   5       50.89       47.95      5.95 o 
   0 -13   5      106.97      104.79     58.88 o 
   1 -13   5        6.58        4.18      6.12 o 
   2 -13   5      247.08      287.72     15.15 o 
   3 -13   5        0.92        3.41      7.11 o 
   4 -13   5      317.90      361.16     16.58 o 
   5 -13   5      133.17      172.66     13.08 o 
   6 -13   5       26.94       32.01      8.66 o 
   7 -13   5        4.95        2.39      5.68 o 
   8 -13   5        3.84        4.62      5.91 o 
   9 -13   5       31.07       27.25      9.45 o 
  10 -13   5        0.30        0.90      5.61 o 
  11 -13   5       15.90        7.19      8.07 o 
  -6 -12   5       25.63       24.07     10.12 o 
  -5 -12   5        1.49        4.35      8.68 o 
  -4 -12   5       18.93       11.52      4.62 o 
  -3 -12   5       98.79      114.50     18.52 o 
  -2 -12   5        0.53        0.85      2.98 o 
  -1 -12   5      205.58      235.56     17.48 o 
   0 -12   5        4.84       12.38      6.94 o 
   1 -12   5      344.31      381.37     18.14 o 
   2 -12   5      196.82      197.19     11.93 o 
   3 -12   5      161.21      175.43     11.62 o 
   4 -12   5      142.83      153.02     11.41 o 
   5 -12   5       24.74       25.55      7.40 o 
   6 -12   5      142.24      144.53     13.30 o 
   7 -12   5       66.81       65.40      9.08 o 
   8 -12   5       68.26       87.47     18.53 o 
   9 -12   5        4.67        2.07      6.02 o 
  10 -12   5       77.78       47.15     34.82 o 
  11 -12   5        3.78        0.76      5.46 o 
  -7 -11   5       29.68       32.58     14.05 o 
  -6 -11   5        0.13       -0.05      4.64 o 
  -5 -11   5       78.71       79.60      6.95 o 
  -4 -11   5       87.96       74.62      9.25 o 
  -3 -11   5      240.26      232.81      7.90 o 
  -2 -11   5      695.53      749.05     21.99 o 
  -1 -11   5      188.09      198.00     13.96 o 
   0 -11   5      244.99      279.03     12.66 o 
   1 -11   5       82.37      101.30      9.29 o 
   2 -11   5      358.32      376.08     21.35 o 
   3 -11   5       80.07       85.63      8.88 o 
   4 -11   5      380.73      388.41     14.48 o 
   5 -11   5      209.55      233.33     12.04 o 
   6 -11   5       82.29       81.62      9.08 o 
   7 -11   5      146.49      148.78     18.23 o 
   8 -11   5      147.58      133.05     14.50 o 
   9 -11   5       52.63       23.07     17.78 o 
  10 -11   5        1.94        0.98      4.51 o 
  11 -11   5       24.78       11.55      9.27 o 
  12 -11   5        1.75       -0.24      4.17 o 
  -8 -10   5       23.51       34.67     14.35 o 
  -7 -10   5        0.37        0.60     11.66 o 
  -6 -10   5        8.83        7.97      2.00 o 
  -5 -10   5       17.51       18.22      5.07 o 
  -4 -10   5      135.21      151.90      5.69 o 
  -3 -10   5       84.54       93.95      9.79 o 
  -2 -10   5      286.47      283.27     14.88 o 
  -1 -10   5      662.45      686.14     20.62 o 
   0 -10   5       10.18        9.27      6.15 o 
   1 -10   5      186.93      188.25     10.04 o 
   2 -10   5      242.31      267.61     14.20 o 
   3 -10   5       64.20       67.39      7.50 o 
   4 -10   5      188.30      187.81     11.81 o 
   5 -10   5      498.53      470.36     16.59 o 
   6 -10   5       26.67       25.29      8.04 o 
   7 -10   5      317.74      295.95     23.91 o 
   8 -10   5      244.69      270.83     36.76 o 
   9 -10   5        0.13        2.79      4.94 o 
  10 -10   5       22.68       13.25     12.55 o 
  11 -10   5       30.80       10.55     10.91 o 
  12 -10   5        3.59        0.86      5.31 o 
  -9  -9   5       62.35       50.21     26.00 o 
  -8  -9   5        1.92       -4.78      9.27 o 
  -7  -9   5       96.29      120.45     15.84 o 
  -6  -9   5        0.43        1.23      3.53 o 
  -5  -9   5       83.07       86.04      5.21 o 
  -4  -9   5      180.10      174.60     10.66 o 
  -3  -9   5      307.81      324.18     15.21 o 
  -2  -9   5       35.99       36.09      7.96 o 
  -1  -9   5       96.81       80.86      8.64 o 
   0  -9   5      199.32      191.61      8.98 o 
   1  -9   5       13.83       17.33      5.17 o 
   2  -9   5      153.48      146.82      8.66 o 
   3  -9   5      739.93      781.14     44.24 o 
   4  -9   5       55.57       51.42      6.34 o 
   5  -9   5       28.97       33.99      6.02 o 
   6  -9   5      769.98      736.87     53.95 o 
   7  -9   5       94.51       81.63      9.57 o 
   8  -9   5        2.67        0.95      3.79 o 
   9  -9   5      101.13      101.12      9.45 o 
  10  -9   5       12.59        8.52      7.02 o 
  11  -9   5       14.43        3.19      5.60 o 
  12  -9   5        0.08       -0.74      4.74 o 
 -10  -8   5        5.39       13.75     12.25 o 
  -9  -8   5       21.56       16.14     11.36 o 
  -8  -8   5      110.59      120.75     16.14 o 
  -7  -8   5       13.35       18.83     15.84 o 
  -6  -8   5       46.52       53.23      2.26 o 
  -5  -8   5        2.97        6.95      6.41 o 
  -4  -8   5      206.69      189.22     15.69 o 
  -3  -8   5      508.84      492.25     21.07 o 
  -2  -8   5      207.73      211.38     14.16 o 
  -1  -8   5       14.02       14.35      4.44 o 
   0  -8   5       40.37       63.67      6.02 o 
   1  -8   5     2310.47     2270.02     49.62 o 
   2  -8   5      474.33      505.02     23.01 o 
   3  -8   5      323.37      324.37     18.83 o 
   4  -8   5      182.41      165.71      8.13 o 
   5  -8   5       75.31       73.33      8.10 o 
   6  -8   5      188.42      221.50     37.66 o 
   7  -8   5       11.92        7.17      5.88 o 
   8  -8   5      114.37      115.82     10.61 o 
   9  -8   5        0.18        1.47      5.68 o 
  10  -8   5       40.03       11.63      9.56 o 
  11  -8   5        9.88        6.91      7.51 o 
  12  -8   5        1.15        1.89      6.47 o 
 -11  -7   5       29.03       26.06     23.46 o 
 -10  -7   5       37.92       45.13     14.35 o 
  -9  -7   5       66.06       58.58     14.05 o 
  -8  -7   5       35.03       24.21     10.16 o 
  -7  -7   5       31.10       37.06     10.16 o 
  -6  -7   5        1.77       -0.80      1.74 o 
  -5  -7   5       87.77       91.00      7.79 o 
  -4  -7   5      219.90      216.10      9.39 o 
  -3  -7   5      123.00      147.64      7.69 o 
  -2  -7   5     1553.21     1561.47     25.76 o 
  -1  -7   5      336.02      384.42     10.14 o 
   0  -7   5     1013.68     1001.31     17.75 o 
   1  -7   5       90.01       85.87      6.96 o 
   2  -7   5      561.08      617.81     25.55 o 
   3  -7   5      249.47      214.65      7.92 o 
   4  -7   5      486.77      444.93     23.01 o 
   5  -7   5       27.85       34.08      5.39 o 
   6  -7   5        1.89        0.07      3.08 o 
   7  -7   5       37.64       42.97      6.54 o 
   8  -7   5       32.53       23.99      7.69 o 
   9  -7   5       96.71      101.04     11.30 o 
  10  -7   5        0.24        0.78      5.02 o 
  11  -7   5       15.90        7.80      8.37 o 
  12  -7   5        2.93        2.59      7.61 o 
 -11  -6   5        2.63        1.59      6.30 o 
 -10  -6   5       52.63       63.66     14.65 o 
  -9  -6   5        3.04        8.37      8.67 o 
  -8  -6   5      183.23      201.16     16.14 o 
  -7  -6   5        0.26        3.59      6.28 o 
  -6  -6   5      218.80      202.12      9.48 o 
  -5  -6   5        1.96       -2.38      5.48 o 
  -4  -6   5      142.79      144.19      8.73 o 
  -3  -6   5     1330.30     1298.50     23.80 o 
  -2  -6   5      308.51      355.14     10.89 o 
  -1  -6   5     4170.63     4221.07     62.55 o 
   0  -6   5      804.03      924.57     15.64 o 
   1  -6   5      434.29      401.64     16.44 o 
   2  -6   5      600.15      619.99     28.54 o 
   3  -6   5      307.67      275.50      9.77 o 
   4  -6   5      269.68      253.29     10.76 o 
   5  -6   5      331.24      314.72      9.93 o 
   6  -6   5       65.06       65.75      6.54 o 
   7  -6   5      215.72      195.51      9.93 o 
   8  -6   5      296.08      307.37     21.07 o 
   9  -6   5       34.51       24.02      6.96 o 
  10  -6   5       85.07      107.56     10.63 o 
  11  -6   5        5.70        5.98      6.46 o 
  12  -6   5       15.42        4.18      8.97 o 
 -12  -5   5        0.13        1.46      6.38 o 
 -11  -5   5       28.82       12.25     11.66 o 
 -10  -5   5       27.95       33.77     11.66 o 
  -9  -5   5      352.32      352.70     20.92 o 
  -8  -5   5        5.73        9.86      8.07 o 
  -7  -5   5      565.68      517.79      7.23 o 
  -6  -5   5        6.45       10.96      4.12 o 
  -5  -5   5      417.61      370.43      9.83 o 
  -4  -5   5     1295.31     1362.44     21.54 o 
  -3  -5   5     9532.45     9682.52    148.44 o 
  -2  -5   5     4924.04     4987.39     69.63 o 
  -1  -5   5      263.59      252.63     10.56 o 
   0  -5   5     6936.67     6834.60    236.88 o 
   1  -5   5       39.08       33.18      3.80 o 
   2  -5   5      697.58      663.46     15.39 o 
   3  -5   5     2795.77     2794.98     87.42 o 
   4  -5   5      721.72      714.61     14.26 o 
   5  -5   5      233.18      254.10      8.94 o 
   6  -5   5        3.64       -0.60      2.94 o 
   7  -5   5      426.99      393.21     13.27 o 
   8  -5   5        4.32        7.94      6.46 o 
   9  -5   5      258.27      261.09     15.84 o 
  10  -5   5       20.49       22.11      7.79 o 
  11  -5   5       24.49       28.39     11.66 o 
  12  -5   5       10.55        3.27      4.78 o 
 -13  -4   5        0.12       -0.61      7.35 o 
 -12  -4   5       14.44       -0.98      6.86 o 
 -11  -4   5       18.20       -0.65      5.02 o 
 -10  -4   5      249.52      234.34     17.93 o 
  -9  -4   5       20.97       14.65     14.35 o 
  -8  -4   5     1049.00     1037.47     30.49 o 
  -7  -4   5      226.63      237.78      4.96 o 
  -6  -4   5      213.35      180.63      4.62 o 
  -5  -4   5      825.29      777.45     16.29 o 
  -4  -4   5      447.89      404.81      8.77 o 
  -3  -4   5     1058.76      949.34     16.44 o 
  -2  -4   5     1332.08     1337.99     18.48 o 
  -1  -4   5     2677.13     2473.44     34.08 o 
   0  -4   5      124.28      151.40      6.72 o 
   1  -4   5     3450.00     3154.13    122.99 o 
   2  -4   5       31.35       14.11      3.06 o 
   3  -4   5     9852.03     9402.74    173.50 o 
   4  -4   5     3032.33     3076.08     47.90 o 
   5  -4   5      461.01      484.97     11.91 o 
   6  -4   5      429.43      436.03     12.38 o 
   7  -4   5        4.47       10.71      5.36 o 
   8  -4   5      432.84      430.82     34.37 o 
   9  -4   5        0.09        2.32      6.11 o 
  10  -4   5       52.92       42.44     20.62 o 
  11  -4   5        1.46        3.29      8.37 o 
 -13  -3   5        0.06       -0.46      5.23 o 
 -12  -3   5        2.26       -1.11      5.57 o 
 -11  -3   5       16.18        0.58      5.49 o 
 -10  -3   5        5.16        6.78      5.66 o 
  -9  -3   5      118.62      134.50     12.55 o 
  -8  -3   5      156.62      143.06      4.48 o 
  -7  -3   5       32.01       29.07      2.87 o 
  -6  -3   5      126.67      113.78      4.64 o 
  -5  -3   5      138.92      153.40      5.28 o 
  -4  -3   5      637.78      567.62     10.98 o 
  -3  -3   5     5465.21     5602.04     76.26 o 
  -2  -3   5     2241.08     2134.83     26.73 o 
  -1  -3   5     1054.63     1137.42     29.74 o 
   0  -3   5      659.00      557.42      8.67 o 
   1  -3   5      473.15      406.79     11.21 o 
   2  -3   5     5152.64     4851.85    113.43 o 
   3  -3   5     1879.26     1863.82     26.83 o 
   4  -3   5        2.73        4.80      4.78 o 
   5  -3   5      219.98      214.80     12.81 o 
   6  -3   5      172.11      171.90     10.67 o 
   7  -3   5       68.09       75.63      9.90 o 
   8  -3   5       36.29       34.40      7.71 o 
   9  -3   5       41.99       52.31     12.55 o 
  10  -3   5        1.05       10.46      9.86 o 
  11  -3   5       22.15       17.04     11.96 o 
 -14  -2   5        3.20       -0.30      6.80 o 
 -13  -2   5        1.37       -1.12      5.66 o 
 -12  -2   5       49.57        0.96      6.26 o 
 -11  -2   5      135.11      168.79     11.78 o 
 -10  -2   5        8.14        9.62      5.36 o 
  -9  -2   5       76.50       80.40      9.56 o 
  -8  -2   5       59.64       67.12      3.71 o 
  -7  -2   5      560.19      600.34      9.05 o 
  -6  -2   5      403.15      393.61      7.79 o 
  -5  -2   5     3514.95     3412.99     36.88 o 
  -4  -2   5      430.89      387.17      7.57 o 
  -3  -2   5     1558.82     1523.34     19.41 o 
  -2  -2   5        7.18       13.16      1.90 o 
  -1  -2   5      288.41      262.31      4.75 o 
   0  -2   5      193.69      234.85      5.23 o 
   1  -2   5     4095.81     3749.70     47.55 o 
   2  -2   5     1911.52     1849.13     26.79 o 
   3  -2   5       25.20       22.19      5.57 o 
   4  -2   5      839.27      868.54     15.36 o 
   5  -2   5      129.83      142.85      7.36 o 
   6  -2   5      368.20      393.75     12.12 o 
   7  -2   5       86.22      108.79     13.45 o 
   8  -2   5      139.23      130.02     15.24 o 
   9  -2   5       11.17       11.36      9.86 o 
  10  -2   5        5.27        4.78      9.27 o 
  11  -2   5       53.36       37.06     23.91 o 
 -14  -1   5       24.70        2.06      6.94 o 
 -13  -1   5       12.07        0.60      6.19 o 
 -12  -1   5       43.79       20.35     24.81 o 
 -11  -1   5       83.24      105.44     14.94 o 
 -10  -1   5       56.31       52.67      6.81 o 
  -9  -1   5      207.76      226.99      9.86 o 
  -8  -1   5       18.67       16.88      2.30 o 
  -7  -1   5      125.12      147.32      4.30 o 
  -6  -1   5     2404.96     2490.32     33.39 o 
  -5  -1   5     1173.09     1138.24     14.71 o 
  -4  -1   5      717.08      636.70     19.58 o 
  -3  -1   5     1771.54     1684.53     18.91 o 
  -2  -1   5     2078.12     2161.30     24.09 o 
  -1  -1   5      451.90      447.30      6.46 o 
   0  -1   5     3330.28     3077.84     37.74 o 
   1  -1   5      885.29      959.12     12.68 o 
   2  -1   5     3587.24     3638.38     48.05 o 
   3  -1   5      210.70      202.70      6.72 o 
   4  -1   5     1256.48     1335.60     23.52 o 
   5  -1   5      206.08      247.33      9.06 o 
   6  -1   5        0.64        0.30      4.48 o 
   7  -1   5      166.23      192.19     15.84 o 
   8  -1   5        8.53        7.47     14.35 o 
   9  -1   5       57.63       74.72     24.81 o 
  10  -1   5        4.31       11.06     11.06 o 
  11  -1   5        0.63       -0.60      8.07 o 
 -14   0   5        4.34       -0.98      5.87 o 
 -13   0   5       87.76      100.51     11.60 o 
 -12   0   5       74.52       88.73      9.79 o 
 -11   0   5       21.76       22.41      7.68 o 
 -10   0   5       65.57       67.41     11.27 o 
  -9   0   5       14.54       11.42      2.25 o 
  -8   0   5      327.76      341.63     10.49 o 
  -7   0   5      221.45      244.64      7.47 o 
  -6   0   5      463.03      418.81      9.39 o 
  -5   0   5       99.21       88.41      3.74 o 
  -4   0   5      263.45      245.44      5.57 o 
  -3   0   5     1945.81     1755.16     24.66 o 
  -2   0   5      428.59      370.91      4.33 o 
  -1   0   5       80.63       72.83      2.21 o 
   0   0   5       63.68       67.00      2.87 o 
   1   0   5      785.13      700.54      9.71 o 
   2   0   5       87.33      113.49      4.12 o 
   3   0   5      206.65      182.83      7.11 o 
   4   0   5     1608.50     1709.68     47.82 o 
   5   0   5       49.96       44.53      8.97 o 
   6   0   5      140.37      170.96     22.72 o 
   7   0   5       78.16       75.62     20.92 o 
   8   0   5       51.65       68.45     14.05 o 
   9   0   5       15.07       10.16     10.46 o 
  10   0   5       94.56      114.17     19.43 o 
 -15   1   5        1.07       -0.16      5.06 o 
 -14   1   5        5.03       -0.36      5.69 o 
 -13   1   5       28.85       -0.16      4.00 o 
 -12   1   5       25.55       28.94      7.18 o 
 -11   1   5       79.01       94.14      9.56 o 
 -10   1   5       49.17       47.90      7.51 o 
  -9   1   5      495.71      507.28      8.76 o 
  -8   1   5       68.12       76.63      3.75 o 
  -7   1   5     1257.80     1238.99     15.90 o 
  -6   1   5      246.97      319.50      6.60 o 
  -5   1   5      399.15      378.46      6.63 o 
  -4   1   5       31.79       25.80      1.13 o 
  -3   1   5      813.65      851.26     13.60 o 
  -2   1   5       51.84       62.89      1.30 o 
  -1   1   5     3575.73     3335.61     37.09 o 
   0   1   5      322.86      251.56      4.12 o 
   1   1   5      381.81      406.20      9.86 o 
   2   1   5       96.83       93.25      9.56 o 
   3   1   5      187.86      244.50     10.46 o 
   4   1   5        7.75        0.30      5.98 o 
   5   1   5      441.09      476.44     28.39 o 
   6   1   5      161.60      156.32     14.35 o 
   7   1   5      138.15      146.45     16.14 o 
   8   1   5        4.94        1.92      5.08 o 
   9   1   5        0.32       -0.04      5.15 o 
  10   1   5        8.42       13.41      9.74 o 
 -15   2   5       14.92       18.89     18.38 o 
 -14   2   5        0.68       -0.60      4.86 o 
 -13   2   5       34.80       15.38     15.24 o 
 -12   2   5      118.98      134.08      7.86 o 
 -11   2   5       56.74       61.99      6.81 o 
 -10   2   5      437.82      493.38     11.21 o 
  -9   2   5      144.35      161.61      4.62 o 
  -8   2   5      421.46      401.44      6.59 o 
  -7   2   5      111.89       98.73      3.27 o 
  -6   2   5     1647.10     1696.57     32.15 o 
  -5   2   5     3774.48     3999.95     58.02 o 
  -4   2   5      735.51      761.75      6.04 o 
  -3   2   5     1971.43     1917.71     40.65 o 
  -2   2   5     3144.03     3274.33     66.49 o 
  -1   2   5      203.40      161.53      3.35 o 
   0   2   5       80.64       83.56      3.73 o 
   1   2   5       91.28       90.19      3.48 o 
   2   2   5      569.93      472.97     18.53 o 
   3   2   5      350.69      323.90     12.55 o 
   4   2   5      578.89      573.09     19.88 o 
   5   2   5       67.31       69.74     10.01 o 
   6   2   5       62.68       60.73      9.86 o 
   7   2   5       45.00       39.00      4.60 o 
   8   2   5       75.69      106.00     12.45 o 
   9   2   5        3.13        6.44      9.65 o 
 -15   3   5        8.54       -0.49      5.88 o 
 -14   3   5        1.97        6.53      4.43 o 
 -13   3   5       14.97       22.21      3.79 o 
 -12   3   5       13.84       11.27      3.68 o 
 -11   3   5       13.14       14.49      3.80 o 
 -10   3   5        5.08        5.94      3.95 o 
  -9   3   5      312.11      331.91      7.19 o 
  -8   3   5       29.38       33.24      3.15 o 
  -7   3   5     4356.03     4497.80     49.86 o 
  -6   3   5     1138.76     1170.71     14.32 o 
  -5   3   5       33.93       21.00      1.76 o 
  -4   3   5     6367.17     6934.33     95.63 o 
  -3   3   5      102.57      106.43      4.54 o 
  -2   3   5     3008.63     2982.02     28.44 o 
  -1   3   5     1184.31     1278.93     16.69 o 
   0   3   5      291.82      245.58      4.47 o 
   1   3   5       14.04       23.15      2.23 o 
   2   3   5      158.71      148.23      7.04 o 
   3   3   5      417.83      453.17     11.40 o 
   4   3   5       41.63       38.46      4.12 o 
   5   3   5      262.28      295.21     10.94 o 
   6   3   5        9.05        5.40      1.99 o 
   7   3   5       42.93       55.04      5.98 o 
   8   3   5        1.51        0.30      7.15 o 
   9   3   5       38.66       47.33     14.30 o 
 -15   4   5       12.52       11.50      7.71 o 
 -14   4   5       15.27        6.92      6.77 o 
 -13   4   5        2.87       -1.56      3.29 o 
 -12   4   5      232.05      264.08      9.51 o 
 -11   4   5       15.75       12.58      4.09 o 
 -10   4   5      136.56      147.72      7.74 o 
  -9   4   5        0.28       -0.96      1.98 o 
  -8   4   5      236.97      253.39      5.45 o 
  -7   4   5      693.07      663.02      9.47 o 
  -6   4   5     1323.31     1300.76     11.96 o 
  -5   4   5     1590.46     1625.12     13.64 o 
  -4   4   5      735.79      792.55     13.93 o 
  -3   4   5     2991.41     3241.18     33.24 o 
  -2   4   5     2270.19     2562.35     33.44 o 
  -1   4   5      891.28      780.68     11.81 o 
   0   4   5        2.45        0.95      1.18 o 
   1   4   5     1073.78     1159.86     14.68 o 
   2   4   5       84.95       80.86      3.54 o 
   3   4   5      280.89      282.59      6.18 o 
   4   4   5      604.37      629.67     14.61 o 
   5   4   5       85.07       73.39      4.99 o 
   6   4   5      253.00      250.59     20.33 o 
   7   4   5        4.54        0.10      4.21 o 
   8   4   5       52.39       65.34     11.93 o 
 -16   5   5        3.95        7.98      9.33 o 
 -15   5   5        2.30        2.84      3.97 o 
 -14   5   5        0.72        0.46      3.91 o 
 -13   5   5       48.75       47.49      5.97 o 
 -12   5   5      161.90      166.89     10.60 o 
 -11   5   5      214.88      235.19     14.79 o 
 -10   5   5       20.61       24.93      4.23 o 
  -9   5   5      587.87      611.94     11.02 o 
  -8   5   5       27.11       37.95      2.71 o 
  -7   5   5      923.72      876.38     10.07 o 
  -6   5   5     2179.00     2368.69     21.57 o 
  -5   5   5      718.23      783.22     10.84 o 
  -4   5   5     7879.32     7978.85     98.70 o 
  -3   5   5      168.91      150.83      2.69 o 
  -2   5   5     2160.88     2066.53     25.72 o 
  -1   5   5        6.69       10.37      3.44 o 
   0   5   5       91.50       76.69      4.25 o 
   1   5   5      170.47      177.03      5.30 o 
   2   5   5      535.62      519.77      9.65 o 
   3   5   5      218.34      235.36      5.86 o 
   4   5   5      112.82      125.77      4.74 o 
   5   5   5      351.67      377.57      7.81 o 
   6   5   5       18.81       27.17      9.73 o 
   7   5   5      167.82      192.26     22.72 o 
   8   5   5        0.04       12.25     11.36 o 
 -16   6   5        1.74        2.69      4.22 o 
 -15   6   5       21.85       19.99     13.00 o 
 -14   6   5       14.57       11.06      4.86 o 
 -13   6   5      280.69      301.59     11.13 o 
 -12   6   5       66.31       62.89      7.43 o 
 -11   6   5       62.14       65.88      7.29 o 
 -10   6   5       27.58       39.22      4.02 o 
  -9   6   5        4.57        4.40      2.11 o 
  -8   6   5      916.26      981.96     11.36 o 
  -7   6   5      238.54      201.18      4.92 o 
  -6   6   5      454.20      418.85      8.38 o 
  -5   6   5      252.97      245.26      3.44 o 
  -4   6   5     1081.86     1055.80     16.29 o 
  -3   6   5        4.50       11.89      2.50 o 
  -2   6   5       46.95       56.96      3.44 o 
  -1   6   5     1421.84     1434.83     27.16 o 
   0   6   5      347.61      349.85      7.79 o 
   1   6   5     1628.56     1670.45     37.06 o 
   2   6   5      164.78      180.16      6.30 o 
   3   6   5      161.74      176.73      5.76 o 
   4   6   5      116.67      120.79      5.41 o 
   5   6   5      124.79      122.47      5.88 o 
   6   6   5       37.80       52.20      9.48 o 
   7   6   5        1.32       12.14      9.95 o 
 -16   7   5       31.04       18.21     12.55 o 
 -15   7   5        0.04       -0.87      4.18 o 
 -14   7   5        1.81        1.93      3.66 o 
 -13   7   5       91.46      112.58      9.50 o 
 -12   7   5       31.06       29.43      6.42 o 
 -11   7   5       18.01       12.45      3.59 o 
 -10   7   5       84.46       76.83      4.66 o 
  -9   7   5        3.38        6.42      2.11 o 
  -8   7   5      155.17      147.74      4.86 o 
  -7   7   5     1139.30     1179.58     12.72 o 
  -6   7   5       93.41      111.16      3.06 o 
  -5   7   5      302.50      341.09      5.03 o 
  -4   7   5       87.09      113.98      4.31 o 
  -3   7   5      267.18      270.63      5.69 o 
  -2   7   5      614.71      635.51     10.65 o 
  -1   7   5      161.85      149.17      4.57 o 
   0   7   5     1055.52     1067.86     24.36 o 
   1   7   5      831.72      830.21     28.39 o 
   2   7   5       46.74       47.88      3.72 o 
   3   7   5       10.75       14.54      3.28 o 
   4   7   5       35.09       44.43      3.63 o 
   5   7   5        0.62        3.04      5.10 o 
   6   7   5       11.19       14.10      8.31 o 
 -16   8   5        1.30        2.73      4.30 o 
 -15   8   5       76.13       86.33      8.02 o 
 -14   8   5        9.21       10.26      6.02 o 
 -13   8   5        1.89        2.38      3.69 o 
 -12   8   5        1.29        1.02      2.38 o 
 -11   8   5        1.35       -1.02      2.16 o 
 -10   8   5        7.95       12.82      2.70 o 
  -9   8   5        1.71        0.39      1.61 o 
  -8   8   5      124.89      128.97      3.59 o 
  -7   8   5        2.64        3.32      2.08 o 
  -6   8   5      764.61      786.14      9.61 o 
  -5   8   5       24.26       25.80      2.88 o 
  -4   8   5      160.08      161.30      4.19 o 
  -3   8   5       85.67       99.75      3.69 o 
  -2   8   5       49.42       50.56      4.11 o 
  -1   8   5      289.51      295.63     10.35 o 
   0   8   5      194.02      193.54      8.97 o 
   1   8   5       39.69       47.96      4.51 o 
   2   8   5      102.99       98.93      8.45 o 
   3   8   5        6.77        1.85      2.27 o 
   4   8   5       33.70       38.91      7.32 o 
   5   8   5        1.35       -1.03      4.67 o 
 -16   9   5        0.36       -1.39      3.91 o 
 -15   9   5       16.34       -0.01      2.85 o 
 -14   9   5       51.75       49.19     10.31 o 
 -13   9   5       25.15       26.04      4.44 o 
 -12   9   5      199.60      223.61      7.45 o 
 -11   9   5      137.28      153.89      8.30 o 
 -10   9   5        2.90        3.67      2.26 o 
  -9   9   5       36.24       43.09      3.27 o 
  -8   9   5      225.05      215.84      5.89 o 
  -7   9   5       10.76       17.26      2.49 o 
  -6   9   5      203.14      192.67      4.86 o 
  -5   9   5       90.61       88.83      3.79 o 
  -4   9   5       71.60       83.75      4.12 o 
  -3   9   5      176.91      183.43      5.05 o 
  -2   9   5      127.51      136.43      6.18 o 
  -1   9   5        0.16        1.10      2.02 o 
   0   9   5       23.98       27.48      4.33 o 
   1   9   5       58.42       64.26      5.27 o 
   2   9   5        1.83        1.20      7.17 o 
   3   9   5       91.92       94.85      8.60 o 
   4   9   5        4.01        2.26      7.17 o 
 -15  10   5        5.02        1.01      5.67 o 
 -14  10   5       31.23       19.19      5.65 o 
 -13  10   5       86.17       91.05     11.16 o 
 -12  10   5      298.99      319.88      9.94 o 
 -11  10   5        0.19       -3.20      3.20 o 
 -10  10   5      277.84      290.88      7.01 o 
  -9  10   5      258.92      263.72      7.08 o 
  -8  10   5      308.46      310.23      7.42 o 
  -7  10   5       49.74       35.62      3.00 o 
  -6  10   5      212.93      228.69      5.47 o 
  -5  10   5      110.96       99.91      7.08 o 
  -4  10   5      177.35      193.65      5.10 o 
  -3  10   5      217.02      256.12      6.43 o 
  -2  10   5        1.08        4.01      2.63 o 
  -1  10   5      103.13      115.79     10.61 o 
   0  10   5       13.13       14.65      9.27 o 
   1  10   5        1.75        0.00      3.29 o 
   2  10   5       49.66       46.63     14.05 o 
   3  10   5        4.48        2.75      4.45 o 
   4  10   5       17.48       21.52      9.27 o 
 -15  11   5        2.35       -0.44      4.42 o 
 -14  11   5        1.02        0.87      2.99 o 
 -13  11   5       61.40       71.53      6.37 o 
 -12  11   5        6.29        6.28      3.69 o 
 -11  11   5      114.31      124.70      6.54 o 
 -10  11   5       10.15        8.98      3.14 o 
  -9  11   5      382.88      379.12      8.00 o 
  -8  11   5      191.77      224.15      7.04 o 
  -7  11   5      287.11      311.17      7.96 o 
  -6  11   5      293.51      294.31      7.00 o 
  -5  11   5        3.49        6.80      2.54 o 
  -4  11   5       86.15      105.80      4.87 o 
  -3  11   5        4.60        4.75      3.64 o 
  -2  11   5      392.00      406.17     11.19 o 
  -1  11   5       33.74       31.88      4.96 o 
   0  11   5      182.88      173.35     11.66 o 
   1  11   5       22.23       24.51      7.47 o 
   2  11   5        7.08        3.89      5.98 o 
 -15  12   5       11.48        7.58      4.10 o 
 -14  12   5        4.51        5.94      4.35 o 
 -13  12   5       13.77       15.51      3.92 o 
 -12  12   5       49.56       58.38      4.90 o 
 -11  12   5       16.55       12.02      5.83 o 
 -10  12   5      151.13      160.05      7.57 o 
  -9  12   5       34.91       29.78      5.42 o 
  -8  12   5      339.02      324.15      7.85 o 
  -7  12   5        2.32        8.04      2.98 o 
  -6  12   5        5.76        2.21      2.26 o 
  -5  12   5       19.47       22.50      3.77 o 
  -4  12   5       16.38       21.15      4.28 o 
  -3  12   5      265.03      279.55      8.06 o 
  -2  12   5        8.57       11.03      4.16 o 
  -1  12   5      151.67      158.22     19.58 o 
   0  12   5       14.09        7.17      5.98 o 
   1  12   5        5.97        8.07     10.76 o 
 -14  13   5       13.36        8.65      4.36 o 
 -13  13   5       15.13       10.90      4.57 o 
 -12  13   5        9.29        8.56      4.46 o 
 -11  13   5       23.99       26.61     11.06 o 
 -10  13   5        1.85        0.60      2.49 o 
  -9  13   5      252.47      257.87      7.71 o 
  -8  13   5      168.15      164.31      7.22 o 
  -7  13   5       98.15      113.82      6.73 o 
  -6  13   5       79.79       91.66      5.96 o 
  -5  13   5        2.94        0.89      2.19 o 
  -4  13   5      131.82      158.05      8.55 o 
  -3  13   5        0.01       -1.64      3.17 o 
  -2  13   5      135.17      158.15      8.51 o 
  -1  13   5        1.28        5.98      9.56 o 
   0  13   5       45.39       -0.90      5.08 o 
 -14  14   5        6.01        1.79      2.96 o 
 -13  14   5        6.61        7.17      3.80 o 
 -12  14   5       26.56       13.31      8.77 o 
 -11  14   5        0.27        3.10      2.90 o 
 -10  14   5       61.52       51.62     15.52 o 
  -9  14   5       27.18       19.85      7.58 o 
  -8  14   5       20.19       25.01      6.71 o 
  -7  14   5       78.68       85.30      5.75 o 
  -6  14   5       33.07       38.36     12.07 o 
  -5  14   5      170.63      193.13      8.50 o 
  -4  14   5        0.77        2.00      3.34 o 
  -3  14   5      111.95      123.23     15.39 o 
  -2  14   5        0.47        7.86      5.26 o 
  -1  14   5       63.01       61.87     10.16 o 
 -12  15   5        4.42        3.59      3.30 o 
 -11  15   5       14.28        9.42      4.35 o 
 -10  15   5        0.59        0.41      3.49 o 
  -9  15   5       53.44       50.50     13.53 o 
  -8  15   5        2.98        0.27      2.63 o 
  -7  15   5       81.00       76.37     25.18 o 
  -6  15   5       68.17       82.75      6.15 o 
  -5  15   5        4.00       -0.98      3.39 o 
  -4  15   5       65.35       73.92      6.43 o 
  -3  15   5        5.93        6.03      4.59 o 
 -10  16   5        8.80        6.94      4.61 o 
  -9  16   5        0.39       -1.23      3.01 o 
  -8  16   5       65.99       55.60     17.54 o 
  -7  16   5        7.98        5.44      4.23 o 
  -6  16   5       32.16       27.70      5.82 o 
   2 -17   6        3.05       -1.95      6.25 o 
   3 -17   6       51.51       32.30     22.05 o 
   4 -17   6       12.36       21.82     12.25 o 
   5 -17   6       16.04       14.35     12.25 o 
   6 -17   6        5.80       -2.39      9.86 o 
  -1 -16   6        2.34        0.54      6.95 o 
   0 -16   6       54.22       34.45     14.42 o 
   1 -16   6        0.45        0.57      4.13 o 
   2 -16   6       39.61       19.47     14.80 o 
   3 -16   6       23.42        4.63      5.97 o 
   4 -16   6       92.49       98.99     66.50 o 
   5 -16   6        3.88       -0.32      5.48 o 
   6 -16   6       15.54       17.55     10.17 o 
   7 -16   6        0.29        6.63      9.27 o 
   8 -16   6        0.74        1.06      6.21 o 
  -3 -15   6       13.60       10.82      5.16 o 
  -2 -15   6       36.22       34.17      8.87 o 
  -1 -15   6       22.23       22.47      5.88 o 
   0 -15   6        1.78       -1.06      3.94 o 
   1 -15   6      155.63      196.44     16.42 o 
   2 -15   6       39.26        1.58      6.42 o 
   3 -15   6       76.06        0.30      5.06 o 
   4 -15   6        4.18        2.81      6.75 o 
   5 -15   6      152.46      154.52     15.32 o 
   6 -15   6       76.15       96.56     13.79 o 
   7 -15   6        4.73        1.39      6.25 o 
   8 -15   6       22.08       29.52     11.92 o 
   9 -15   6        5.94        2.75      7.17 o 
  -4 -14   6       15.41       15.68      9.90 o 
  -3 -14   6       34.26       32.80      7.04 o 
  -2 -14   6        1.84        2.10      4.61 o 
  -1 -14   6       11.15        9.88      5.25 o 
   0 -14   6       42.37        0.97      7.13 o 
   1 -14   6        1.16       -0.26      4.94 o 
   2 -14   6       82.53       83.17     53.80 o 
   3 -14   6        2.31       -1.62      5.81 o 
   4 -14   6      146.85      172.61     14.56 o 
   5 -14   6       57.77       73.88     12.00 o 
   6 -14   6        3.00       -0.93      5.79 o 
   7 -14   6      113.22      126.84     15.34 o 
   8 -14   6       10.21       10.73      9.56 o 
   9 -14   6       14.19       10.83      7.23 o 
  10 -14   6        0.10       -0.46      7.61 o 
  -5 -13   6        0.92       -0.62      5.95 o 
  -4 -13   6       23.15       18.08      3.82 o 
  -3 -13   6       21.57       29.21      6.56 o 
  -2 -13   6       89.06      103.41     12.55 o 
  -1 -13   6      370.05      430.80     19.36 o 
   0 -13   6      117.26      124.14     12.72 o 
   1 -13   6        9.06        7.40      6.75 o 
   2 -13   6        4.66        6.59      8.04 o 
   3 -13   6       97.45       99.03     13.49 o 
   4 -13   6       39.64       52.37      9.93 o 
   5 -13   6      166.13      202.49     17.78 o 
   6 -13   6      184.51      218.95     22.29 o 
   7 -13   6        0.09        2.97      7.29 o 
   8 -13   6       56.10       61.68      9.57 o 
   9 -13   6        0.00        3.68      5.87 o 
  10 -13   6       13.44        4.47      6.10 o 
  -7 -12   6        4.15        5.08     11.06 o 
  -6 -12   6        4.12        4.68      7.53 o 
  -5 -12   6       47.57       42.81      8.44 o 
  -4 -12   6        8.14        9.27      4.66 o 
  -3 -12   6       39.30       41.26      9.74 o 
  -2 -12   6       30.47       35.01      8.89 o 
  -1 -12   6      146.11      154.84     14.60 o 
   0 -12   6      234.09      279.63     14.45 o 
   1 -12   6        8.23        9.19      6.44 o 
   2 -12   6       58.11       66.04      9.29 o 
   3 -12   6       75.85       79.98     11.86 o 
   4 -12   6       70.77       73.20     15.52 o 
   5 -12   6      198.01      266.23     23.76 o 
   6 -12   6       17.91       16.84      8.78 o 
   7 -12   6       37.94       46.80      8.54 o 
   8 -12   6        2.15        8.46      6.17 o 
   9 -12   6      142.45      148.58     14.65 o 
  10 -12   6        2.57        0.69      4.74 o 
  11 -12   6       47.69        9.63      9.71 o 
  -8 -11   6       40.96       39.45     15.84 o 
  -7 -11   6       23.96       25.11     21.82 o 
  -6 -11   6       18.76       17.61      8.68 o 
  -5 -11   6       65.71       67.91      7.31 o 
  -4 -11   6       20.81       29.33      8.60 o 
  -3 -11   6      560.74      566.22     22.49 o 
  -2 -11   6       18.46       24.14      7.66 o 
  -1 -11   6      120.40      136.46     10.85 o 
   0 -11   6        3.73        2.80      4.96 o 
   1 -11   6        4.18       -0.45      3.80 o 
   2 -11   6       30.05       28.69      7.29 o 
   3 -11   6       61.75       77.71     10.72 o 
   4 -11   6      176.83      189.13     13.75 o 
   5 -11   6       52.05       61.94     10.32 o 
   6 -11   6      218.11      227.51     21.22 o 
   7 -11   6       30.46       34.05      7.45 o 
   8 -11   6      221.13      241.34     28.84 o 
   9 -11   6        0.01        0.43      5.24 o 
  10 -11   6       32.07       16.42     15.84 o 
  11 -11   6        2.13        5.09      6.39 o 
  -9 -10   6        1.53       -6.87     18.83 o 
  -8 -10   6        3.28        3.59      9.56 o 
  -7 -10   6       10.52        1.32      5.98 o 
  -6 -10   6        9.53        4.71      2.41 o 
  -5 -10   6      117.41      118.53     13.30 o 
  -4 -10   6      426.48      454.74     17.06 o 
  -3 -10   6       10.63       13.89      8.23 o 
  -2 -10   6      744.25      817.84     24.77 o 
  -1 -10   6       17.44       19.12      6.23 o 
   0 -10   6      123.95      153.46      9.93 o 
   1 -10   6       55.15       57.59      9.14 o 
   2 -10   6       25.42       29.78      8.00 o 
   3 -10   6      189.30      225.13     11.08 o 
   4 -10   6       73.98       86.48     13.83 o 
   5 -10   6      632.80      663.30     44.24 o 
   6 -10   6       84.49       88.51     15.24 o 
   7 -10   6      137.91      138.10     11.66 o 
   8 -10   6       10.56        6.78      6.63 o 
   9 -10   6       46.53       30.05     19.88 o 
  10 -10   6        0.27        2.31      6.17 o 
  11 -10   6       21.30       13.31      8.85 o 
  -9  -9   6       14.08       15.84     11.96 o 
  -8  -9   6        0.69        1.49      7.47 o 
  -7  -9   6        9.35        4.30      0.84 o 
  -6  -9   6      166.25      155.75      5.00 o 
  -5  -9   6      186.89      191.79     12.02 o 
  -4  -9   6      263.95      280.00     12.89 o 
  -3  -9   6      328.07      343.53     13.69 o 
  -2  -9   6      673.22      673.62     17.36 o 
  -1  -9   6      146.26      171.62      9.29 o 
   0  -9   6       36.18       37.81      6.13 o 
   1  -9   6      135.03      144.65     10.27 o 
   2  -9   6       76.21       62.82      6.97 o 
   3  -9   6      535.26      517.29     17.04 o 
   4  -9   6       20.14       22.83      7.11 o 
   5  -9   6     1195.22     1200.31     80.10 o 
   6  -9   6       14.89       28.99      6.55 o 
   7  -9   6       43.57       45.41      9.71 o 
   8  -9   6       45.64       62.53      8.30 o 
   9  -9   6        1.40       -2.16      4.81 o 
  10  -9   6       15.25        5.75      7.52 o 
  11  -9   6        6.73        0.27      4.45 o 
 -10  -8   6       11.02        9.86     11.06 o 
  -9  -8   6       20.22       28.39     20.32 o 
  -8  -8   6       22.27       27.20     11.36 o 
  -7  -8   6       36.51       42.22      2.91 o 
  -6  -8   6        0.81        0.60      4.92 o 
  -5  -8   6       17.49       21.92      6.30 o 
  -4  -8   6      341.10      340.12     12.77 o 
  -3  -8   6      392.91      431.23     37.36 o 
  -2  -8   6      281.63      271.44     10.24 o 
  -1  -8   6       58.24       58.87      6.23 o 
   0  -8   6      268.84      253.78      9.50 o 
   1  -8   6       82.23       91.46     10.46 o 
   2  -8   6      491.68      470.94     24.06 o 
   3  -8   6       86.46      104.57      8.22 o 
   4  -8   6       52.27       48.88      7.42 o 
   5  -8   6       23.11       22.56      6.88 o 
   6  -8   6      207.31      179.79     18.08 o 
   7  -8   6      182.09      201.47     14.20 o 
   8  -8   6        5.95        1.36      4.53 o 
   9  -8   6       49.73       61.85     10.76 o 
  10  -8   6       11.27       12.88      6.81 o 
  11  -8   6        0.83        3.16      7.11 o 
 -11  -7   6        0.09      -11.06     19.13 o 
 -10  -7   6        1.22        5.08      9.27 o 
  -9  -7   6       14.90       14.94      9.86 o 
  -8  -7   6       70.18       68.45     12.55 o 
  -7  -7   6       11.59        8.15      1.46 o 
  -6  -7   6      289.33      289.72     12.02 o 
  -5  -7   6       10.79        8.63      4.75 o 
  -4  -7   6      421.16      411.42     14.17 o 
  -3  -7   6      188.30      183.29      8.66 o 
  -2  -7   6      190.54      200.89      8.13 o 
  -1  -7   6     2032.84     2091.40     32.65 o 
   0  -7   6        1.31       -1.38      3.76 o 
   1  -7   6     2164.67     2007.91     69.94 o 
   2  -7   6      153.56      146.88      7.29 o 
   3  -7   6       31.98       28.66      5.88 o 
   4  -7   6        4.42        1.41      3.06 o 
   5  -7   6       28.43       33.07      5.69 o 
   6  -7   6      242.71      230.27     16.38 o 
   7  -7   6      139.84      133.93     10.76 o 
   8  -7   6       46.52       58.62     13.45 o 
   9  -7   6        3.86       -2.10      4.75 o 
  10  -7   6       42.00       47.23      8.89 o 
  11  -7   6        0.15        1.59      6.42 o 
 -12  -6   6        1.52       -6.99      8.30 o 
 -11  -6   6       12.18       12.25     11.06 o 
 -10  -6   6        1.62        5.98      8.97 o 
  -9  -6   6       72.16       94.75     13.75 o 
  -8  -6   6      139.98      133.90     13.75 o 
  -7  -6   6      453.15      451.43      9.25 o 
  -6  -6   6       19.28       20.47      5.27 o 
  -5  -6   6      375.72      360.44     12.77 o 
  -4  -6   6      938.00      902.16     19.89 o 
  -3  -6   6     2502.14     2543.07     53.05 o 
  -2  -6   6        3.37        4.93      3.84 o 
  -1  -6   6      127.85      152.70      7.73 o 
   0  -6   6      450.60      452.71     11.82 o 
   1  -6   6      202.35      188.08      8.40 o 
   2  -6   6      133.05      122.29      6.13 o 
   3  -6   6        1.29        4.33      4.48 o 
   4  -6   6      375.33      352.77     15.24 o 
   5  -6   6      544.95      535.74     15.39 o 
   6  -6   6        0.28        2.37      6.54 o 
   7  -6   6      262.44      283.39     26.15 o 
   8  -6   6        1.64        1.05      4.33 o 
   9  -6   6       52.20       72.91     15.69 o 
  10  -6   6        2.23        5.49      6.86 o 
  11  -6   6       11.80       15.33      7.90 o 
 -12  -5   6        3.33        3.31      8.35 o 
 -11  -5   6        5.49       12.85     17.04 o 
 -10  -5   6       79.21       74.72     21.82 o 
  -9  -5   6        1.98       -2.39      6.58 o 
  -8  -5   6      719.64      673.43     12.85 o 
  -7  -5   6      460.49      439.89      9.91 o 
  -6  -5   6      169.10      184.05      8.02 o 
  -5  -5   6       42.66       33.44      4.65 o 
  -4  -5   6      889.80      892.22     15.83 o 
  -3  -5   6     1430.55     1523.36     23.45 o 
  -2  -5   6     2220.86     2178.49     31.16 o 
  -1  -5   6      399.05      454.41     13.45 o 
   0  -5   6      517.32      583.41     15.39 o 
   1  -5   6     2506.79     2382.90     99.98 o 
   2  -5   6      240.90      235.61     11.41 o 
   3  -5   6     2058.11     2000.59     44.24 o 
   4  -5   6      184.32      170.55     10.61 o 
   5  -5   6        1.70        4.04      3.79 o 
   6  -5   6      468.89      484.56     21.22 o 
   7  -5   6        2.85        5.15      5.84 o 
   8  -5   6       62.28       56.70     13.75 o 
   9  -5   6        5.43        4.73      6.77 o 
  10  -5   6       21.80       31.47     10.72 o 
  11  -5   6        4.41        1.49     11.96 o 
 -13  -4   6        3.75        7.56      8.17 o 
 -12  -4   6       20.81       18.99     14.50 o 
 -11  -4   6       74.06       70.82     48.12 o 
 -10  -4   6       20.29       20.92      9.56 o 
  -9  -4   6      398.50      397.53     19.43 o 
  -8  -4   6      232.58      231.80     10.76 o 
  -7  -4   6       84.34       81.53      3.30 o 
  -6  -4   6        6.75       12.81      4.38 o 
  -5  -4   6      105.84      102.64      6.58 o 
  -4  -4   6        4.71        5.97      2.64 o 
  -3  -4   6      179.59      170.83      5.71 o 
  -2  -4   6     1489.61     1521.11     21.13 o 
  -1  -4   6      141.97      150.52      6.24 o 
   0  -4   6     3122.29     2975.90     55.59 o 
   1  -4   6     1288.07     1361.82     36.61 o 
   2  -4   6      594.52      627.36     27.65 o 
   3  -4   6     2447.94     2375.21     39.00 o 
   4  -4   6       27.61       25.47      4.51 o 
   5  -4   6      209.00      225.12     10.72 o 
   6  -4   6       30.58       27.09      6.80 o 
   7  -4   6      417.12      410.17     14.94 o 
   8  -4   6       21.44       19.97      8.42 o 
   9  -4   6      150.37      162.12     12.14 o 
  10  -4   6        2.22        3.59      8.07 o 
  11  -4   6        0.24       -2.69      8.37 o 
 -13  -3   6       10.84        0.58      6.33 o 
 -12  -3   6        4.33        0.46      4.51 o 
 -11  -3   6       87.95       48.03     34.07 o 
 -10  -3   6      247.30      257.65     16.44 o 
  -9  -3   6        4.25        1.33      1.75 o 
  -8  -3   6        4.48        3.90      2.84 o 
  -7  -3   6       12.86       12.25      2.16 o 
  -6  -3   6      361.34      341.30      5.87 o 
  -5  -3   6      808.04      840.46     13.21 o 
  -4  -3   6      866.83      878.86     13.21 o 
  -3  -3   6      761.90      778.42     12.71 o 
  -2  -3   6     1965.79     1973.05     26.68 o 
  -1  -3   6     1750.72     1726.87     22.40 o 
   0  -3   6      172.48      140.70      5.30 o 
   1  -3   6     3663.72     3386.68     49.91 o 
   2  -3   6     1554.02     1501.39     23.48 o 
   3  -3   6      128.69      181.88      6.63 o 
   4  -3   6      478.50      515.73     13.30 o 
   5  -3   6      268.18      270.11      9.45 o 
   6  -3   6      190.78      204.60     11.42 o 
   7  -3   6      185.50      198.95     14.94 o 
   8  -3   6      169.13      196.68     17.04 o 
   9  -3   6        9.58       12.85      9.86 o 
  10  -3   6       13.23       19.13     11.06 o 
  11  -3   6        1.46        1.79     13.75 o 
 -14  -2   6        1.25       -0.98      7.13 o 
 -13  -2   6        2.64       -0.17      4.64 o 
 -12  -2   6       91.29       74.97     49.32 o 
 -11  -2   6       95.82       91.96     15.11 o 
 -10  -2   6       42.43       48.13      8.35 o 
  -9  -2   6       54.28       50.05      4.07 o 
  -8  -2   6      120.91      114.63      4.93 o 
  -7  -2   6      706.68      702.77     12.35 o 
  -6  -2   6      158.28      159.83      3.87 o 
  -5  -2   6      428.86      368.25      8.01 o 
  -4  -2   6     1797.96     1727.91     26.45 o 
  -3  -2   6      463.97      464.51      6.97 o 
  -2  -2   6      200.44      143.88      5.39 o 
  -1  -2   6      592.79      608.94      8.45 o 
   0  -2   6     1523.11     1350.03     25.55 o 
   1  -2   6       16.14       20.09      2.72 o 
   2  -2   6      140.16      124.07      6.43 o 
   3  -2   6      128.98      105.10      5.23 o 
   4  -2   6      191.90      192.19      7.45 o 
   5  -2   6      322.24      322.01     10.51 o 
   6  -2   6      162.98      189.47     12.40 o 
   7  -2   6      110.80      132.11     23.31 o 
   8  -2   6        1.62        4.18     13.15 o 
   9  -2   6       13.05       26.30     11.36 o 
  10  -2   6        7.25        5.68      9.86 o 
 -14  -1   6        1.33       -0.63      5.36 o 
 -13  -1   6       16.67       -0.79      4.94 o 
 -12  -1   6       20.73       12.51     11.96 o 
 -11  -1   6       11.51        9.62      5.36 o 
 -10  -1   6        9.40        5.93      5.22 o 
  -9  -1   6       42.20       47.89      3.45 o 
  -8  -1   6      932.33      982.63     18.22 o 
  -7  -1   6      650.84      616.85     10.04 o 
  -6  -1   6       93.23       72.20      3.36 o 
  -5  -1   6     2700.47     2604.13     26.68 o 
  -4  -1   6       56.20       65.25      3.69 o 
  -3  -1   6       26.78       43.10      2.26 o 
  -2  -1   6      333.76      324.46      4.65 o 
  -1  -1   6      446.65      416.19      6.52 o 
   0  -1   6        6.97        2.79      1.60 o 
   1  -1   6      974.90      952.09     14.43 o 
   2  -1   6       52.96       55.36      4.59 o 
   3  -1   6      264.83      302.03     11.57 o 
   4  -1   6      243.34      253.15     10.39 o 
   5  -1   6      220.08      240.62      9.57 o 
   6  -1   6      204.58      224.18     15.84 o 
   7  -1   6       19.44       11.66      8.67 o 
   8  -1   6       40.42       40.95     12.25 o 
   9  -1   6        0.22        6.28      9.27 o 
  10  -1   6        0.74       -0.30      6.58 o 
 -15   0   6        1.20       -0.16      5.15 o 
 -14   0   6       26.15       -0.63      8.42 o 
 -13   0   6       11.72        0.63      4.42 o 
 -12   0   6       84.25       90.08      9.06 o 
 -11   0   6       63.28       70.11     13.15 o 
 -10   0   6      113.00      112.63      4.50 o 
  -9   0   6      418.03      464.33      8.03 o 
  -8   0   6      162.51      151.90      6.87 o 
  -7   0   6     1629.26     1652.60     22.61 o 
  -6   0   6      815.00      793.12     13.60 o 
  -5   0   6       47.68       34.10      3.53 o 
  -4   0   6      197.10      186.65      3.28 o 
  -3   0   6      134.46      163.88      2.80 o 
  -2   0   6      213.47      196.64      2.85 o 
  -1   0   6      377.72      358.11      5.68 o 
   0   0   6     1762.84     1571.92     19.02 o 
   1   0   6      209.30      215.25      4.94 o 
   2   0   6     1091.95     1052.47     17.27 o 
   3   0   6      327.21      367.35      9.08 o 
   4   0   6      692.80      751.42     22.42 o 
   5   0   6      268.18      324.90     16.74 o 
   6   0   6       48.95       56.79     11.06 o 
   7   0   6       31.86       36.17     11.36 o 
   8   0   6        1.18       -4.48     13.75 o 
   9   0   6       15.87       14.05     11.36 o 
  10   0   6        4.77       -0.30     10.16 o 
 -15   1   6       30.73       41.27     28.99 o 
 -14   1   6        0.06       -3.74      6.00 o 
 -13   1   6       26.36       24.30     17.78 o 
 -12   1   6       82.99      102.84     11.06 o 
 -11   1   6      118.64      130.25      9.84 o 
 -10   1   6       31.09       38.61      3.69 o 
  -9   1   6       14.92       22.38      3.24 o 
  -8   1   6     1723.99     1827.17     21.28 o 
  -7   1   6       22.13       43.57      5.06 o 
  -6   1   6     2173.37     2310.63     72.33 o 
  -5   1   6      329.80      301.17      4.88 o 
  -4   1   6      741.35      685.26      8.13 o 
  -3   1   6     1392.69     1340.13     25.83 o 
  -2   1   6        2.66        1.94      0.77 o 
  -1   1   6     2890.68     2888.25     32.86 o 
   0   1   6      105.12       91.49      2.85 o 
   1   1   6      930.44      806.12     17.04 o 
   2   1   6       41.91       57.69      9.56 o 
   3   1   6      602.65      640.53     18.83 o 
   4   1   6        7.42       11.66      6.28 o 
   5   1   6       48.16       44.83      9.56 o 
   6   1   6       14.78       15.54     14.65 o 
   7   1   6        2.50        1.79      2.27 o 
   8   1   6       16.59       25.11     11.96 o 
   9   1   6        0.05        3.38      7.10 o 
 -15   2   6        0.02       -5.88      8.23 o 
 -14   2   6       23.16       11.71     11.66 o 
 -13   2   6       17.51       17.62      6.54 o 
 -12   2   6       94.54      110.08      8.66 o 
 -11   2   6      664.71      731.22     16.44 o 
 -10   2   6      108.24      112.98      5.69 o 
  -9   2   6     1757.10     1862.93     29.44 o 
  -8   2   6       13.91       11.62      3.14 o 
  -7   2   6     1225.58     1320.71     23.39 o 
  -6   2   6        3.46        3.68      1.39 o 
  -5   2   6     3502.00     3870.74     37.25 o 
  -4   2   6      712.12      663.55     16.14 o 
  -3   2   6       62.92       72.93      5.98 o 
  -2   2   6     2942.85     2821.16     33.54 o 
  -1   2   6       68.74       54.53      2.56 o 
   0   2   6     1492.13     1277.00     33.03 o 
   1   2   6       53.03       41.10      3.17 o 
   2   2   6      800.09      776.58     39.15 o 
   3   2   6       66.21       76.51      4.30 o 
   4   2   6      266.80      258.08      8.31 o 
   5   2   6      185.00      193.24      9.56 o 
   6   2   6        4.07        3.27      3.33 o 
   7   2   6      108.69      117.60     14.41 o 
   8   2   6        0.28       13.69     10.17 o 
   9   2   6        0.24        0.49      5.23 o 
 -15   3   6        3.43        7.28      6.87 o 
 -14   3   6       31.09       23.49     22.42 o 
 -13   3   6       20.96       17.45      4.73 o 
 -12   3   6       96.65      113.80      5.86 o 
 -11   3   6        6.83        4.41      2.68 o 
 -10   3   6      498.21      547.00     13.27 o 
  -9   3   6       22.71       25.40      3.43 o 
  -8   3   6       76.75       81.39      3.51 o 
  -7   3   6        9.49       19.69      2.00 o 
  -6   3   6      467.56      491.87      8.21 o 
  -5   3   6     1489.54     1583.27     15.27 o 
  -4   3   6     2562.65     2612.35     36.12 o 
  -3   3   6     3110.29     3373.52     71.20 o 
  -2   3   6       28.84       36.01      1.94 o 
  -1   3   6     3272.71     3264.17     37.07 o 
   0   3   6      341.22      348.63      7.79 o 
   1   3   6     1158.84     1139.03     27.67 o 
   2   3   6       94.85       84.12      3.78 o 
   3   3   6       20.79       17.59      3.10 o 
   4   3   6       70.21       83.10      4.37 o 
   5   3   6        4.14        4.03      2.34 o 
   6   3   6      153.01      170.90     14.78 o 
   7   3   6        5.88       12.40      7.61 o 
   8   3   6       12.41       25.49      9.61 o 
 -16   4   6        3.38        7.57      7.92 o 
 -15   4   6        7.10        5.33      3.63 o 
 -14   4   6       21.57       15.31      4.02 o 
 -13   4   6       16.60       17.53      4.89 o 
 -12   4   6      365.43      404.73     11.49 o 
 -11   4   6      164.94      181.98      7.57 o 
 -10   4   6      135.39      137.22      5.81 o 
  -9   4   6     1366.31     1384.94     21.50 o 
  -8   4   6       16.60       10.75      3.66 o 
  -7   4   6     2097.30     2168.35     24.80 o 
  -6   4   6       14.13       11.51      1.63 o 
  -5   4   6      134.21      152.67      6.21 o 
  -4   4   6       61.50       46.40      4.33 o 
  -3   4   6      173.10      251.22      2.60 o 
  -2   4   6      187.45      199.92      5.06 o 
  -1   4   6       48.98       49.07      2.35 o 
   0   4   6      715.23      700.38      9.70 o 
   1   4   6       36.07       39.63      3.27 o 
   2   4   6      361.16      384.21      9.06 o 
   3   4   6      228.07      247.34     10.53 o 
   4   4   6      121.82      131.51      5.09 o 
   5   4   6       92.55       92.00      8.23 o 
   6   4   6        0.48       -0.05      3.25 o 
   7   4   6       39.66       58.61     12.38 o 
 -16   5   6        0.54        2.32      4.83 o 
 -15   5   6        8.28        8.84      4.33 o 
 -14   5   6        0.40        5.02      3.98 o 
 -13   5   6        0.84        3.54      4.48 o 
 -12   5   6      359.02      440.89     12.51 o 
 -11   5   6       87.46       89.37      7.46 o 
 -10   5   6      368.31      422.22      8.56 o 
  -9   5   6       51.42       60.88      3.92 o 
  -8   5   6      652.05      703.52     11.11 o 
  -7   5   6      155.67      145.73      4.54 o 
  -6   5   6     1014.11      998.86      8.60 o 
  -5   5   6      454.69      495.23      8.07 o 
  -4   5   6      295.67      307.60      5.36 o 
  -3   5   6      231.16      213.63      4.18 o 
  -2   5   6      109.34      110.92      4.59 o 
  -1   5   6     2019.90     2092.64     23.84 o 
   0   5   6       33.71       38.72      2.77 o 
   1   5   6     1854.97     1922.75     23.90 o 
   2   5   6      227.42      238.39      6.09 o 
   3   5   6        6.79       11.13      3.53 o 
   4   5   6      316.23      320.37      9.11 o 
   5   5   6        1.31        4.34      3.23 o 
   6   5   6      158.34      195.40     15.81 o 
   7   5   6        2.41        3.23      6.21 o 
 -16   6   6        8.43        3.44      5.36 o 
 -15   6   6        7.98        3.83      4.09 o 
 -14   6   6       73.85       92.05     11.36 o 
 -13   6   6      135.85      166.96     10.38 o 
 -12   6   6       19.68       21.67      4.86 o 
 -11   6   6      190.83      232.99      9.81 o 
 -10   6   6        4.25        5.01      3.04 o 
  -9   6   6       60.09       52.99      3.23 o 
  -8   6   6       22.61       19.69      2.24 o 
  -7   6   6      763.91      784.73      8.42 o 
  -6   6   6     1416.01     1431.33     13.11 o 
  -5   6   6      837.30      813.15     10.35 o 
  -4   6   6     2853.43     2888.15     26.69 o 
  -3   6   6      389.19      382.75      6.88 o 
  -2   6   6     1136.25     1259.72     32.58 o 
  -1   6   6       38.93       35.56     13.60 o 
   0   6   6     1209.94     1241.24     18.29 o 
   1   6   6      268.06      272.79      7.20 o 
   2   6   6       20.80       22.35      3.63 o 
   3   6   6      163.74      190.19      7.31 o 
   4   6   6      106.79      113.68      5.59 o 
   5   6   6      208.40      220.67     12.76 o 
   6   6   6        0.20       -3.36      6.92 o 
 -16   7   6        0.60       -4.59      4.59 o 
 -15   7   6       27.55       17.57     11.36 o 
 -14   7   6       42.56       38.12      7.65 o 
 -13   7   6      131.12      135.25      9.84 o 
 -12   7   6       40.97       45.23      5.57 o 
 -11   7   6       44.79       44.83      5.02 o 
 -10   7   6      219.77      200.39      5.01 o 
  -9   7   6        0.80        0.60      1.24 o 
  -8   7   6      285.67      299.86      5.86 o 
  -7   7   6       30.05       34.16      1.73 o 
  -6   7   6     1081.65     1091.99     13.51 o 
  -5   7   6      782.46      855.64      9.49 o 
  -4   7   6       29.86       40.02      1.96 o 
  -3   7   6      683.96      714.83     10.00 o 
  -2   7   6        9.59        7.64      3.03 o 
  -1   7   6      550.13      580.27     23.01 o 
   0   7   6       48.79       51.47      4.38 o 
   1   7   6        1.32        0.88      1.82 o 
   2   7   6       37.80       36.90      5.14 o 
   3   7   6      304.59      307.19      8.36 o 
   4   7   6       78.19       76.43      4.54 o 
   5   7   6       62.91       77.24      9.48 o 
 -16   8   6       20.79       19.43     16.29 o 
 -15   8   6        4.56       -0.59      4.20 o 
 -14   8   6       87.60       77.45      8.68 o 
 -13   8   6        0.33        2.99      3.73 o 
 -12   8   6      110.09      133.45      8.22 o 
 -11   8   6        6.63        7.24      2.63 o 
 -10   8   6        7.31       12.88      3.75 o 
  -9   8   6      187.45      207.36      5.05 o 
  -8   8   6      414.37      394.12      6.57 o 
  -7   8   6      514.76      521.16      6.47 o 
  -6   8   6      229.02      228.08      4.43 o 
  -5   8   6      684.81      726.53     10.87 o 
  -4   8   6        3.57        2.27      1.55 o 
  -3   8   6       20.51       22.21      2.86 o 
  -2   8   6       52.76       64.46      3.76 o 
  -1   8   6        8.48        9.95      3.09 o 
   0   8   6       64.91       63.79      4.94 o 
   1   8   6      209.53      201.87      7.14 o 
   2   8   6       30.59       38.87      4.47 o 
   3   8   6       18.02       19.19      3.72 o 
   4   8   6        1.24        7.97      5.60 o 
   5   8   6       18.78       21.02      8.82 o 
 -16   9   6        1.42       -0.38      3.23 o 
 -15   9   6        6.66        3.70      7.04 o 
 -14   9   6       51.87       27.26     16.74 o 
 -13   9   6       10.46       10.26      4.30 o 
 -12   9   6       92.51      108.86      6.03 o 
 -11   9   6       40.84       38.76      4.38 o 
 -10   9   6      269.52      319.73      8.86 o 
  -9   9   6       64.92       70.99      8.93 o 
  -8   9   6      405.73      441.65      6.61 o 
  -7   9   6       12.01       10.93      2.12 o 
  -6   9   6        1.29        6.61      2.46 o 
  -5   9   6     1083.22     1112.65     13.53 o 
  -4   9   6       56.25       48.89      3.27 o 
  -3   9   6      588.36      645.68     12.15 o 
  -2   9   6       24.31       23.98      3.54 o 
  -1   9   6       77.94       81.89      6.89 o 
   0   9   6       80.64       66.26      6.58 o 
   1   9   6       82.64       73.04      5.48 o 
   2   9   6       79.84       83.21     11.44 o 
   3   9   6        3.26       -2.29      4.30 o 
   4   9   6       32.64       34.41      7.90 o 
 -16  10   6       11.13        0.00      6.87 o 
 -15  10   6       25.07       17.24     13.60 o 
 -14  10   6        8.26        2.24      4.86 o 
 -13  10   6       67.00       73.65      5.21 o 
 -12  10   6       67.28       64.73      4.73 o 
 -11  10   6      197.23      225.17      9.17 o 
 -10  10   6       20.11       19.51      2.80 o 
  -9  10   6      156.51      175.20      5.61 o 
  -8  10   6        1.34        1.13      2.23 o 
  -7  10   6      195.79      225.12      4.72 o 
  -6  10   6        1.04        2.35      1.88 o 
  -5  10   6        2.04        4.58      1.91 o 
  -4  10   6      231.37      248.36      7.04 o 
  -3  10   6       46.07       39.56      4.17 o 
  -2  10   6      308.35      350.98     14.67 o 
  -1  10   6        8.46        6.86      3.52 o 
   0  10   6       51.35       51.39      8.37 o 
   1  10   6       90.49       90.80     10.16 o 
   2  10   6        1.09        2.99      4.81 o 
   3  10   6       38.81       33.00      7.04 o 
 -15  11   6        6.28        3.71      4.34 o 
 -14  11   6       14.70       23.40      4.16 o 
 -13  11   6        4.26        4.33      2.98 o 
 -12  11   6       86.52       89.40      5.05 o 
 -11  11   6       14.53        6.85      5.01 o 
 -10  11   6       11.18       11.83      4.61 o 
  -9  11   6       13.09        8.58      2.77 o 
  -8  11   6      124.49      123.35      5.22 o 
  -7  11   6       64.74       72.45      4.37 o 
  -6  11   6      212.97      242.78      9.70 o 
  -5  11   6      397.76      414.75     11.72 o 
  -4  11   6        7.38        4.56      2.28 o 
  -3  11   6      295.03      287.53     21.20 o 
  -2  11   6       46.56       33.24      4.80 o 
  -1  11   6      152.63      137.19      9.56 o 
   0  11   6       53.19       33.77      7.17 o 
   1  11   6       11.10        9.74      6.02 o 
   2  11   6       28.26       18.96      9.86 o 
 -15  12   6        5.26        7.57      6.15 o 
 -14  12   6       32.67       30.99      5.21 o 
 -13  12   6       20.36       11.14      7.38 o 
 -12  12   6        2.60       -0.26      1.89 o 
 -11  12   6      135.69      152.39      5.89 o 
 -10  12   6       36.35       23.73     10.33 o 
  -9  12   6      418.22      443.02     10.91 o 
  -8  12   6        0.90        5.45      2.32 o 
  -7  12   6       28.29       37.56      3.62 o 
  -6  12   6      128.72      143.31      6.80 o 
  -5  12   6        2.21        3.79      2.56 o 
  -4  12   6      280.20      291.84      9.13 o 
  -3  12   6        9.14       13.51      4.20 o 
  -2  12   6      176.64      180.97     10.47 o 
  -1  12   6        2.40        8.07      5.38 o 
   0  12   6      103.99      118.36     10.76 o 
 -14  13   6       16.18       10.21      4.42 o 
 -13  13   6        7.56        7.12      3.92 o 
 -12  13   6       66.21       72.97      6.02 o 
 -11  13   6        0.72       -1.24      2.00 o 
 -10  13   6       38.28       45.85     13.34 o 
  -9  13   6       40.97       42.50     13.30 o 
  -8  13   6       79.26       71.78     40.35 o 
  -7  13   6       72.18       67.87     20.92 o 
  -6  13   6       76.91       80.43      5.72 o 
  -5  13   6      239.91      257.27      8.55 o 
  -4  13   6        7.75        2.67      4.35 o 
  -3  13   6      134.79      131.29     19.88 o 
  -2  13   6       16.13       12.25      5.68 o 
  -1  13   6       74.67       79.21      9.86 o 
 -13  14   6        0.30        2.36      2.82 o 
 -12  14   6        1.87        1.73      2.32 o 
 -11  14   6       25.63       18.06      7.65 o 
 -10  14   6        0.50       -1.53      2.32 o 
  -9  14   6       28.38       22.13      8.66 o 
  -8  14   6       11.00       10.38      4.21 o 
  -7  14   6       23.53       24.07      7.57 o 
  -6  14   6       28.94       24.15      6.45 o 
  -5  14   6        5.37        8.84      3.45 o 
  -4  14   6       14.92       13.93      4.97 o 
  -3  14   6       21.91       23.51      5.52 o 
  -2  14   6       35.61       28.99      7.77 o 
 -12  15   6        2.30        1.29      3.81 o 
 -11  15   6        0.06        0.78      2.54 o 
 -10  15   6       12.75        8.70      3.48 o 
  -9  15   6       12.05        9.54      3.97 o 
  -8  15   6        5.15        4.67      3.16 o 
  -7  15   6       21.56       16.62      5.73 o 
  -6  15   6        0.61        0.31      2.31 o 
  -5  15   6       17.08       23.68      5.32 o 
   3 -17   7        4.08        0.33      4.31 o 
   4 -17   7       14.99       -0.45      6.44 o 
   5 -17   7        2.62       -4.78     12.25 o 
  -1 -16   7        0.35       11.03      7.50 o 
   0 -16   7       32.49       12.94      8.97 o 
   1 -16   7       10.85       -2.83      5.81 o 
   2 -16   7        1.89        0.31      5.81 o 
   3 -16   7       19.78        0.45      5.92 o 
   4 -16   7       45.85        0.30      5.92 o 
   5 -16   7        6.73        6.73     10.61 o 
   6 -16   7        0.31        4.50      8.30 o 
   7 -16   7        4.29        3.48      6.89 o 
  -3 -15   7       12.83        6.93      4.82 o 
  -2 -15   7        0.90        2.06      5.82 o 
  -1 -15   7       44.56       25.21     14.06 o 
   0 -15   7       97.75        1.18     11.02 o 
   1 -15   7       21.04       -0.30      7.47 o 
   2 -15   7      142.37      188.91     22.72 o 
   3 -15   7       24.49        0.00      6.58 o 
   4 -15   7       60.56        0.00      5.98 o 
   5 -15   7        0.38        3.61      7.27 o 
   6 -15   7       95.54      107.31     14.71 o 
   7 -15   7       76.92       94.50     15.99 o 
   8 -15   7        0.05       -5.50      7.60 o 
  -4 -14   7       34.47       29.51      7.43 o 
  -3 -14   7        0.72        0.31      2.83 o 
  -2 -14   7       33.29       31.68     10.76 o 
  -1 -14   7       16.31       -0.10      6.36 o 
   0 -14   7       39.59       -0.70      7.35 o 
   1 -14   7       60.92       -2.19      6.54 o 
   2 -14   7        8.86       -0.71      5.48 o 
   3 -14   7      127.50      136.77     13.84 o 
   4 -14   7        0.28       -2.91      8.33 o 
   5 -14   7      126.36      170.01     18.98 o 
   6 -14   7       44.78       55.86     11.18 o 
   7 -14   7        0.08       -5.72      6.87 o 
   8 -14   7       37.08       35.36     11.66 o 
   9 -14   7        6.55       -0.80      4.88 o 
  -6 -13   7        0.82        7.27      9.10 o 
  -5 -13   7       46.62       48.70     12.06 o 
  -4 -13   7       20.37       19.80      4.49 o 
  -3 -13   7       32.80       41.29     10.62 o 
  -2 -13   7      172.44      166.43     16.81 o 
  -1 -13   7        4.30       -3.07     10.47 o 
   0 -13   7      165.69      191.52     14.37 o 
   1 -13   7        7.79        0.44      4.64 o 
   2 -13   7       25.15       10.05     12.85 o 
   3 -13   7        0.24       -0.64      5.84 o 
   4 -13   7      230.51      266.54     15.74 o 
   5 -13   7        7.60        0.62      4.96 o 
   6 -13   7       88.75       89.77     11.31 o 
   7 -13   7       64.90       78.87     12.94 o 
   8 -13   7        0.70        5.83      6.17 o 
   9 -13   7       47.30       19.78     18.68 o 
  10 -13   7        6.07        1.94      5.89 o 
  -7 -12   7        0.46       -0.75      8.07 o 
  -6 -12   7        8.47        4.89      8.23 o 
  -5 -12   7        0.73       -1.58      3.80 o 
  -4 -12   7       25.96       12.94     14.05 o 
  -3 -12   7      163.14      186.99     14.12 o 
  -2 -12   7        2.42        8.97      9.07 o 
  -1 -12   7       98.55      108.94     11.81 o 
   0 -12   7       46.18       40.81      8.87 o 
   1 -12   7       93.06       91.06     17.12 o 
   2 -12   7       96.05      109.44     10.99 o 
   3 -12   7       95.99      118.29     11.20 o 
   4 -12   7      130.07      152.99     12.05 o 
   5 -12   7      205.63      225.51     14.05 o 
   6 -12   7      111.31      124.46     13.60 o 
   7 -12   7       11.49        2.50      8.72 o 
   8 -12   7       28.86       12.39     10.01 o 
   9 -12   7       18.91        8.65     10.91 o 
  10 -12   7       28.27        6.12      6.67 o 
  -8 -11   7        8.09       -0.60      8.07 o 
  -7 -11   7       42.45       18.86     20.47 o 
  -6 -11   7        4.34        3.48      2.44 o 
  -5 -11   7       24.92       14.88     15.39 o 
  -4 -11   7      120.70      106.29     11.53 o 
  -3 -11   7       50.25       48.32     11.50 o 
  -2 -11   7       31.92       43.70      8.60 o 
  -1 -11   7       42.60       54.05      8.72 o 
   0 -11   7      196.25      222.10     15.42 o 
   1 -11   7      300.02      303.86     14.16 o 
   2 -11   7      168.99      179.42     15.54 o 
   3 -11   7       59.78       61.17      8.77 o 
   4 -11   7       81.04       83.69     11.26 o 
   5 -11   7        4.49        5.58      5.48 o 
   6 -11   7       35.70       43.94      9.77 o 
   7 -11   7      242.17      241.90     28.10 o 
   8 -11   7       75.01       39.45     27.65 o 
   9 -11   7       27.70       12.79     13.00 o 
  10 -11   7        3.56       -0.32      3.80 o 
  -9 -10   7       16.78       16.74     13.15 o 
  -8 -10   7       17.03       16.14     11.66 o 
  -7 -10   7        2.62       -2.85      7.91 o 
  -6 -10   7       23.20       16.13     17.63 o 
  -5 -10   7      140.77      146.69     12.08 o 
  -4 -10   7        1.11        5.68      5.87 o 
  -3 -10   7      185.92      195.18     14.10 o 
  -2 -10   7       22.94       23.57      6.85 o 
  -1 -10   7      509.39      519.96     16.24 o 
   0 -10   7        6.89        7.88      5.39 o 
   1 -10   7      106.67      123.30      9.51 o 
   2 -10   7       31.81       22.72      6.55 o 
   3 -10   7      366.38      402.60     16.74 o 
   4 -10   7       72.60       73.73      8.56 o 
   5 -10   7       25.48       29.43      7.08 o 
   6 -10   7       42.57       47.04     12.63 o 
   7 -10   7       53.79       44.56      8.00 o 
   8 -10   7      233.41      245.19     38.56 o 
   9 -10   7        0.34        1.24      4.72 o 
  10 -10   7       18.35        3.57      7.11 o 
  11 -10   7        2.75        8.03      7.04 o 
 -10  -9   7        6.89       -8.37     11.66 o 
  -9  -9   7       51.39       50.81     24.51 o 
  -8  -9   7       16.57       19.73     11.06 o 
  -7  -9   7       86.00       79.38      4.61 o 
  -6  -9   7        7.71       12.63      6.85 o 
  -5  -9   7      112.43      117.41     10.42 o 
  -4  -9   7     1280.42     1346.27     29.67 o 
  -3  -9   7      453.28      475.84     41.40 o 
  -2  -9   7      535.08      543.63     25.11 o 
  -1  -9   7       36.59       45.30      8.15 o 
   0  -9   7      252.50      236.46     10.57 o 
   1  -9   7      188.38      199.21     10.25 o 
   2  -9   7      581.69      656.49     17.93 o 
   3  -9   7      605.33      644.77     22.12 o 
   4  -9   7      348.30      364.63     19.28 o 
   5  -9   7      352.91      363.26     24.51 o 
   6  -9   7       42.78       45.54      9.23 o 
   7  -9   7      113.39      108.15     14.05 o 
   8  -9   7        0.82       -1.04      7.02 o 
   9  -9   7       10.55       15.17      7.73 o 
  10  -9   7        0.86       -1.08      5.37 o 
  11  -9   7        3.28        8.91     11.56 o 
 -10  -8   7       47.79       43.94     14.65 o 
  -9  -8   7        5.63        5.38      8.67 o 
  -8  -8   7       27.07       28.64      3.68 o 
  -7  -8   7        5.01        3.40      5.27 o 
  -6  -8   7      270.08      285.84     13.06 o 
  -5  -8   7       87.78       90.94     10.95 o 
  -4  -8   7     3089.18     3061.66     68.15 o 
  -3  -8   7      129.86      137.14      9.27 o 
  -2  -8   7        1.89       -1.76      3.48 o 
  -1  -8   7      211.79      210.81     15.99 o 
   0  -8   7      216.63      228.27      9.60 o 
   1  -8   7     1492.56     1617.13     40.05 o 
   2  -8   7       25.17       31.10      6.96 o 
   3  -8   7      306.65      279.05     12.48 o 
   4  -8   7        2.25        3.43      4.92 o 
   5  -8   7        1.69       -1.95      4.88 o 
   6  -8   7      257.92      252.05     27.20 o 
   7  -8   7        0.22       -1.82      4.21 o 
   8  -8   7       53.58       56.81     12.25 o 
   9  -8   7       19.48       26.80      9.56 o 
  10  -8   7        6.43       10.50     10.76 o 
  11  -8   7        3.70       10.93      7.47 o 
 -11  -7   7       29.41       38.26     13.75 o 
 -10  -7   7        4.05       -3.89      8.67 o 
  -9  -7   7       75.60       85.18     22.72 o 
  -8  -7   7        5.87        2.46      1.73 o 
  -7  -7   7      236.07      241.81     12.02 o 
  -6  -7   7        9.69        9.46      6.30 o 
  -5  -7   7     1131.38     1103.50     23.30 o 
  -4  -7   7        3.81        2.04      3.69 o 
  -3  -7   7      719.94      713.31     15.83 o 
  -2  -7   7      359.77      331.64     15.32 o 
  -1  -7   7      549.29      527.14     12.79 o 
   0  -7   7      440.27      473.18     17.34 o 
   1  -7   7      245.78      240.93     18.53 o 
   2  -7   7      841.75      804.51     41.99 o 
   3  -7   7       25.78       21.86      5.92 o 
   4  -7   7      508.67      489.59     13.31 o 
   5  -7   7      265.32      274.52     23.76 o 
   6  -7   7        4.28        4.48      4.86 o 
   7  -7   7      114.38      120.74      9.29 o 
   8  -7   7       34.92       30.42      8.52 o 
   9  -7   7       36.79       54.48     14.50 o 
  10  -7   7        2.66        4.49      5.87 o 
  11  -7   7        3.98        6.66      7.04 o 
 -12  -6   7        4.19       -0.19      6.14 o 
 -11  -6   7        5.91       -0.60     11.06 o 
 -10  -6   7       66.21       71.14     13.45 o 
  -9  -6   7        6.50        3.29      6.87 o 
  -8  -6   7      317.63      288.53      7.17 o 
  -7  -6   7        4.30        1.93      4.12 o 
  -6  -6   7      127.34      117.34     12.66 o 
  -5  -6   7       41.91       42.78      6.79 o 
  -4  -6   7      444.55      404.11     15.24 o 
  -3  -6   7       36.03       29.54      4.64 o 
  -2  -6   7      227.00      208.86      8.82 o 
  -1  -6   7     2636.53     2647.36     55.00 o 
   0  -6   7      975.38      924.89     26.00 o 
   1  -6   7     1623.63     1548.51     50.06 o 
   2  -6   7      126.81      120.38      7.65 o 
   3  -6   7      184.11      196.49      8.22 o 
   4  -6   7      126.89      124.44     11.06 o 
   5  -6   7      257.28      263.24     10.56 o 
   6  -6   7      509.39      516.27     38.86 o 
   7  -6   7        8.72        6.87      5.07 o 
   8  -6   7       66.97       84.83      9.08 o 
   9  -6   7        4.13        7.35      8.07 o 
  10  -6   7       16.10       12.97      9.23 o 
 -12  -5   7       19.44        7.50      7.66 o 
 -11  -5   7       10.40       20.92     10.76 o 
 -10  -5   7       18.67       10.76      8.37 o 
  -9  -5   7        0.88        0.72      5.68 o 
  -8  -5   7       80.20       68.91      3.38 o 
  -7  -5   7        5.01        5.61      2.07 o 
  -6  -5   7      591.41      585.36     15.43 o 
  -5  -5   7     1038.87     1025.36     18.16 o 
  -4  -5   7      619.26      626.50     12.68 o 
  -3  -5   7      134.13      118.81      5.71 o 
  -2  -5   7      381.04      343.50      8.56 o 
  -1  -5   7      207.70      207.90      6.76 o 
   0  -5   7     1197.32     1183.10     42.29 o 
   1  -5   7        5.54        2.55      3.29 o 
   2  -5   7     1246.51     1149.27     33.77 o 
   3  -5   7      292.53      269.52     13.00 o 
   4  -5   7      733.83      724.06     22.27 o 
   5  -5   7      750.01      754.64     17.12 o 
   6  -5   7        1.74       -0.37      3.27 o 
   7  -5   7      180.31      202.96     19.43 o 
   8  -5   7        1.07        3.57      5.06 o 
   9  -5   7       10.00       19.93      7.36 o 
  10  -5   7       14.90       16.44     10.16 o 
 -13  -4   7        8.37       -0.82      5.74 o 
 -12  -4   7       24.89       18.34     17.04 o 
 -11  -4   7        1.83        2.69      6.87 o 
 -10  -4   7       70.13       75.32     19.13 o 
  -9  -4   7       78.04       72.93      2.87 o 
  -8  -4   7      100.41       90.01      5.25 o 
  -7  -4   7      100.83      102.08      3.82 o 
  -6  -4   7       80.57       89.68      5.49 o 
  -5  -4   7      138.44      130.96      5.69 o 
  -4  -4   7       24.85       20.42      3.38 o 
  -3  -4   7     3629.62     3623.86     49.74 o 
  -2  -4   7       57.80       93.36      4.93 o 
  -1  -4   7     2086.02     2207.74     32.28 o 
   0  -4   7      565.62      566.61     15.84 o 
   1  -4   7     1156.98     1151.49     29.14 o 
   2  -4   7      303.20      300.65      9.56 o 
   3  -4   7      315.12      296.41      8.75 o 
   4  -4   7      576.03      585.09     13.39 o 
   5  -4   7        0.74       -2.83      3.57 o 
   6  -4   7       97.44       94.71     13.00 o 
   7  -4   7        0.48       -5.05      5.96 o 
   8  -4   7       99.40      131.96     17.63 o 
   9  -4   7        0.86       -1.20      6.58 o 
  10  -4   7        9.73        5.08      8.67 o 
 -13  -3   7       25.94       17.00     15.84 o 
 -12  -3   7       24.92       18.55     14.20 o 
 -11  -3   7       14.01       10.07      6.09 o 
 -10  -3   7       18.38       16.87      3.14 o 
  -9  -3   7        6.41        9.27      3.08 o 
  -8  -3   7       12.92        5.58      2.14 o 
  -7  -3   7      461.37      457.15      9.10 o 
  -6  -3   7      226.47      203.34      7.51 o 
  -5  -3   7      442.75      428.89      8.45 o 
  -4  -3   7     3841.03     3857.65     51.88 o 
  -3  -3   7      223.37      247.65      5.71 o 
  -2  -3   7     2037.35     2075.19     28.81 o 
  -1  -3   7      233.97      223.58      6.47 o 
   0  -3   7     3598.11     3451.15     51.71 o 
   1  -3   7      567.40      551.55     11.19 o 
   2  -3   7      353.57      366.66      8.45 o 
   3  -3   7      594.23      612.83     14.03 o 
   4  -3   7       18.39       14.49      4.21 o 
   5  -3   7       72.14       79.38      7.92 o 
   6  -3   7      144.73      167.85      9.60 o 
   7  -3   7      232.67      269.43     25.85 o 
   8  -3   7        1.62        0.60      5.98 o 
   9  -3   7       68.12       67.25     13.75 o 
  10  -3   7       14.66       12.85     10.46 o 
 -14  -2   7        6.40       -0.48      5.23 o 
 -13  -2   7       21.33       -0.78      5.82 o 
 -12  -2   7       93.62       60.50     41.99 o 
 -11  -2   7      135.35      129.95      9.79 o 
 -10  -2   7      163.70      176.92      6.91 o 
  -9  -2   7       14.02       15.50      3.73 o 
  -8  -2   7      271.48      273.07      6.64 o 
  -7  -2   7      207.76      205.45      5.60 o 
  -6  -2   7       10.98       10.73      2.23 o 
  -5  -2   7     1416.74     1423.95     20.26 o 
  -4  -2   7       28.03       12.10      2.00 o 
  -3  -2   7      636.64      688.77     11.96 o 
  -2  -2   7     1385.11     1340.72     18.08 o 
  -1  -2   7     1281.67     1207.33     15.74 o 
   0  -2   7      784.65      752.36     25.41 o 
   1  -2   7      474.80      469.12     11.48 o 
   2  -2   7      762.79      749.94     12.87 o 
   3  -2   7       20.62       17.09      3.66 o 
   4  -2   7      217.62      236.80     10.54 o 
   5  -2   7        0.50       -0.54      2.85 o 
   6  -2   7      423.13      490.97     29.29 o 
   7  -2   7       19.85       15.84      9.27 o 
   8  -2   7       72.41       69.64     13.45 o 
   9  -2   7        5.15       14.94     10.46 o 
  10  -2   7        4.69        4.78      9.56 o 
 -14  -1   7       15.81        6.40      7.02 o 
 -13  -1   7        4.79        6.62      8.37 o 
 -12  -1   7       21.48       27.84      9.01 o 
 -11  -1   7       78.71       96.48     15.69 o 
 -10  -1   7       13.97       10.34      2.44 o 
  -9  -1   7      251.68      263.80      7.02 o 
  -8  -1   7       86.45       89.77      5.08 o 
  -7  -1   7      446.73      440.83      9.34 o 
  -6  -1   7       48.80       49.70      2.45 o 
  -5  -1   7       17.67       42.03      2.09 o 
  -4  -1   7       51.63       81.34      2.54 o 
  -3  -1   7      483.69      487.38      6.65 o 
  -2  -1   7       44.10       22.46      1.79 o 
  -1  -1   7       51.89       36.59      2.76 o 
   0  -1   7      958.17      914.66     12.46 o 
   1  -1   7      252.97      213.95      6.46 o 
   2  -1   7      162.78      140.04      5.68 o 
   3  -1   7      248.00      230.21      7.57 o 
   4  -1   7        1.45        4.54      4.18 o 
   5  -1   7       15.42       11.66     11.66 o 
   6  -1   7       20.00       19.73     14.65 o 
   7  -1   7        6.64       13.45     14.94 o 
   8  -1   7        0.24        2.69     12.55 o 
   9  -1   7       24.57       37.06     13.15 o 
 -15   0   7        9.76       14.73     13.45 o 
 -14   0   7       18.01        6.28      6.63 o 
 -13   0   7       27.23       18.50     14.50 o 
 -12   0   7        4.64        9.05      6.13 o 
 -11   0   7      119.33      127.62      5.27 o 
 -10   0   7      283.26      289.71      6.88 o 
  -9   0   7        0.26       -0.75      1.71 o 
  -8   0   7      901.64      948.05     14.90 o 
  -7   0   7      754.13      751.98     15.84 o 
  -6   0   7      185.24      162.72      5.39 o 
  -5   0   7      893.54      800.86     19.05 o 
  -4   0   7     3940.78     4020.09     90.96 o 
  -3   0   7      505.93      489.62      6.76 o 
  -2   0   7      300.23      326.71      4.42 o 
  -1   0   7      427.01      387.23      5.69 o 
   0   0   7       84.39       64.46      3.74 o 
   1   0   7       12.33       10.22      2.42 o 
   2   0   7      437.48      447.78     11.81 o 
   3   0   7        4.38        4.78      4.48 o 
   4   0   7       79.48      105.21     10.16 o 
   5   0   7        4.01        6.58      6.58 o 
   6   0   7       39.10       39.45     10.76 o 
   7   0   7        0.10       -4.78      7.77 o 
   8   0   7        9.52       19.73     11.06 o 
   9   0   7       34.31       33.18     13.45 o 
 -15   1   7        3.89        6.69      6.94 o 
 -14   1   7       20.41       14.08     17.19 o 
 -13   1   7        6.55       13.50      6.09 o 
 -12   1   7       81.13       91.48      8.21 o 
 -11   1   7      109.54      121.10      5.46 o 
 -10   1   7       19.16       18.16      3.16 o 
  -9   1   7      855.24      912.89     13.63 o 
  -8   1   7      478.23      446.86      8.25 o 
  -7   1   7      414.95      395.19      8.67 o 
  -6   1   7      182.46      154.20      5.02 o 
  -5   1   7     1949.87     1960.47     41.84 o 
  -4   1   7      107.95      109.45      2.48 o 
  -3   1   7       30.25       30.88      1.11 o 
  -2   1   7      979.13      838.30      9.60 o 
  -1   1   7      702.03      690.83      9.48 o 
   0   1   7     3804.16     3839.28     52.90 o 
   1   1   7      249.13      262.73      9.27 o 
   2   1   7     1037.92     1077.82     25.41 o 
   3   1   7      237.58      251.97     12.25 o 
   4   1   7       42.65       43.04      8.67 o 
   5   1   7       48.74       45.73      9.86 o 
   6   1   7        6.49       10.46      8.37 o 
   7   1   7       27.34       31.63      6.06 o 
   8   1   7        0.84        1.29      8.67 o 
 -15   2   7        7.28        2.53      5.57 o 
 -14   2   7       19.88        9.35      7.47 o 
 -13   2   7        0.47        0.66      3.98 o 
 -12   2   7        0.74        1.77      4.20 o 
 -11   2   7      126.53      150.94      7.94 o 
 -10   2   7      461.19      512.43     10.47 o 
  -9   2   7        0.69        3.52      2.37 o 
  -8   2   7     1357.51     1450.65     24.77 o 
  -7   2   7       30.68       34.59      2.12 o 
  -6   2   7     1570.40     1708.95     19.97 o 
  -5   2   7      468.01      451.19      3.85 o 
  -4   2   7     1551.13     1692.65     35.27 o 
  -3   2   7      230.83      187.69      8.97 o 
  -2   2   7      207.29      174.12      3.55 o 
  -1   2   7     1768.69     1894.27     36.46 o 
   0   2   7       57.57       50.15      3.37 o 
   1   2   7      980.20      863.04     33.18 o 
   2   2   7       43.53       46.94      4.16 o 
   3   2   7       29.40       38.01      5.23 o 
   4   2   7       37.91       45.73      8.52 o 
   5   2   7        0.56        2.16      3.14 o 
   6   2   7       61.55       68.79      6.79 o 
   7   2   7        0.68       -2.55      6.00 o 
   8   2   7       39.29       59.99     11.66 o 
 -16   3   7        0.94        0.14      3.48 o 
 -15   3   7        7.82        3.41      9.18 o 
 -14   3   7        0.56        2.98      4.85 o 
 -13   3   7       13.07       13.24      5.39 o 
 -12   3   7       93.42      104.00      5.49 o 
 -11   3   7       75.04      100.84      7.04 o 
 -10   3   7        0.20        1.59      2.63 o 
  -9   3   7      612.88      658.46     13.33 o 
  -8   3   7      141.03      153.97      3.58 o 
  -7   3   7       47.80       43.19      1.81 o 
  -6   3   7       51.87       41.66      1.55 o 
  -5   3   7       24.05       26.00      5.68 o 
  -4   3   7      299.35      315.63     11.66 o 
  -3   3   7      120.49      140.80      3.25 o 
  -2   3   7     1222.02     1213.91     12.30 o 
  -1   3   7       40.64       34.32      1.87 o 
   0   3   7      820.83      745.37     11.07 o 
   1   3   7      123.49       93.94     11.11 o 
   2   3   7      123.85      124.93      5.43 o 
   3   3   7      187.26      202.71     10.77 o 
   4   3   7        1.77        1.29      2.51 o 
   5   3   7      211.00      222.32     14.11 o 
   6   3   7        1.91        1.98      2.56 o 
   7   3   7       37.90       53.25     12.58 o 
 -16   4   7        2.10        4.03      5.92 o 
 -15   4   7       13.80       14.90     12.10 o 
 -14   4   7        0.91        1.28      8.22 o 
 -13   4   7       13.14       16.39      3.91 o 
 -12   4   7        8.58        6.10      3.02 o 
 -11   4   7      643.70      724.84     20.02 o 
 -10   4   7       45.66       71.53      4.49 o 
  -9   4   7        4.93        3.90      1.80 o 
  -8   4   7      477.04      495.36     14.57 o 
  -7   4   7      188.76      194.22      5.48 o 
  -6   4   7      378.41      354.02      9.48 o 
  -5   4   7        4.65        4.18      3.06 o 
  -4   4   7       41.70       50.51      6.87 o 
  -3   4   7     1506.66     1476.26     14.25 o 
  -2   4   7       37.67       32.92      1.55 o 
  -1   4   7      930.48      879.20     10.48 o 
   0   4   7        8.16       10.78      2.48 o 
   1   4   7      554.43      573.25      9.24 o 
   2   4   7      203.55      236.60      6.93 o 
   3   4   7      116.63      146.49      6.77 o 
   4   4   7      118.47      124.41      5.57 o 
   5   4   7       33.01       41.30      4.23 o 
   6   4   7       46.84       65.83     11.94 o 
   7   4   7        0.03       -1.98      5.81 o 
 -16   5   7        5.63       10.46      6.48 o 
 -15   5   7        1.43        4.08      4.13 o 
 -14   5   7       19.51       20.93      4.48 o 
 -13   5   7       35.07       17.62      9.65 o 
 -12   5   7        0.23        4.65      4.30 o 
 -11   5   7       13.61       21.44      3.64 o 
 -10   5   7       42.51       36.55      4.31 o 
  -9   5   7      103.15      109.60      4.08 o 
  -8   5   7       72.74      104.53      5.19 o 
  -7   5   7      273.30      280.76      4.85 o 
  -6   5   7     1324.48     1289.74     24.39 o 
  -5   5   7      330.28      342.80      9.69 o 
  -4   5   7      112.26      114.49      1.65 o 
  -3   5   7       17.84       28.46      1.45 o 
  -2   5   7      141.68      134.68      3.52 o 
  -1   5   7        2.17        0.28      1.02 o 
   0   5   7     1120.61     1177.36     15.99 o 
   1   5   7       66.63       83.95      6.56 o 
   2   5   7       81.21       82.40      4.56 o 
   3   5   7      400.20      447.65     14.32 o 
   4   5   7       16.93       19.52      3.41 o 
   5   5   7       79.43       86.35      5.03 o 
   6   5   7        4.79        9.47     10.94 o 
 -16   6   7        2.85        1.93      3.55 o 
 -15   6   7       12.75       12.01      5.89 o 
 -14   6   7       98.85       96.09      9.23 o 
 -13   6   7        2.83        4.93      5.83 o 
 -12   6   7        9.63        6.38      4.28 o 
 -11   6   7       95.04       94.36      5.64 o 
 -10   6   7       75.62       73.44      4.74 o 
  -9   6   7        5.26        4.98      2.14 o 
  -8   6   7      937.91      986.44     12.99 o 
  -7   6   7      170.10      169.11      3.75 o 
  -6   6   7      238.64      264.20      3.43 o 
  -5   6   7     1084.65     1136.82     16.95 o 
  -4   6   7        1.35        0.74      3.35 o 
  -3   6   7      534.50      561.69      7.35 o 
  -2   6   7       51.64       53.90      2.89 o 
  -1   6   7      514.03      529.94      8.59 o 
   0   6   7       61.44       61.39      3.96 o 
   1   6   7        6.03        8.27      2.62 o 
   2   6   7      203.19      221.26      9.92 o 
   3   6   7        6.72       10.06      3.09 o 
   4   6   7       70.28       86.78      8.13 o 
   5   6   7        0.02        3.68      5.23 o 
 -16   7   7        7.85        1.61      4.70 o 
 -15   7   7       10.69        3.10      4.84 o 
 -14   7   7        6.05       10.82      5.53 o 
 -13   7   7      248.92      264.02     10.33 o 
 -12   7   7       90.46       95.51      6.58 o 
 -11   7   7        8.46        8.57      3.08 o 
 -10   7   7        4.33        7.93      3.88 o 
  -9   7   7      315.01      328.12      7.20 o 
  -8   7   7      117.57      130.94      2.96 o 
  -7   7   7      310.37      343.84      4.16 o 
  -6   7   7      328.10      330.49      5.80 o 
  -5   7   7      574.15      564.16      8.74 o 
  -4   7   7     1876.30     2032.91     31.46 o 
  -3   7   7       40.32       49.36      3.05 o 
  -2   7   7      269.03      279.14      5.32 o 
  -1   7   7       12.29       17.74      3.64 o 
   0   7   7       52.03       41.57      5.49 o 
   1   7   7        2.30        3.92      3.07 o 
   2   7   7       33.99       40.33      4.92 o 
   3   7   7      112.03      111.48      7.40 o 
   4   7   7       75.74       73.90      8.62 o 
   5   7   7       89.91       94.75     20.92 o 
 -16   8   7        5.66        0.49      3.93 o 
 -15   8   7       62.46       34.92     20.77 o 
 -14   8   7       27.63       23.29      5.36 o 
 -13   8   7      106.76      123.69      7.68 o 
 -12   8   7      148.07      169.73     10.00 o 
 -11   8   7      269.56      274.74     15.24 o 
 -10   8   7     1383.78     1361.58     36.42 o 
  -9   8   7      131.95      141.40      4.69 o 
  -8   8   7      550.63      603.60      7.49 o 
  -7   8   7       38.33       48.29      1.95 o 
  -6   8   7     1424.19     1533.47     23.12 o 
  -5   8   7       11.63       24.68      3.28 o 
  -4   8   7      924.02      940.48     14.54 o 
  -3   8   7      103.24      122.58      5.71 o 
  -2   8   7        4.53        1.53      2.31 o 
  -1   8   7       10.43       13.20      3.21 o 
   0   8   7       43.94       33.91      5.62 o 
   1   8   7       16.63       18.91      3.47 o 
   2   8   7       11.40       12.15      4.73 o 
   3   8   7      113.19      123.51      6.06 o 
   4   8   7       32.40       32.61      7.47 o 
 -16   9   7       19.61       16.08     10.31 o 
 -15   9   7        5.83        1.83      3.70 o 
 -14   9   7       34.26       16.35     14.94 o 
 -13   9   7        8.60       10.87      5.66 o 
 -12   9   7       17.56       13.62      6.22 o 
 -11   9   7      493.33      503.93     21.56 o 
 -10   9   7      273.05      247.38      7.89 o 
  -9   9   7      278.41      293.29      5.55 o 
  -8   9   7        1.78        1.74      1.11 o 
  -7   9   7       46.01       54.24      2.04 o 
  -6   9   7      152.89      119.18      4.26 o 
  -5   9   7      402.42      418.05      7.06 o 
  -4   9   7      514.22      512.85     10.75 o 
  -3   9   7       24.68       18.33      3.36 o 
  -2   9   7      479.15      498.98     23.61 o 
  -1   9   7       24.86       21.82      3.23 o 
   0   9   7       50.06       53.93      7.71 o 
   1   9   7       34.50       29.98      4.03 o 
   2   9   7       45.50       42.37      5.54 o 
   3   9   7        0.41        1.87      5.23 o 
 -16  10   7        0.22        0.88      3.26 o 
 -15  10   7        2.33        0.24      3.69 o 
 -14  10   7       11.33        6.98      6.72 o 
 -13  10   7        8.04        7.71      4.01 o 
 -12  10   7       36.53       37.94      5.43 o 
 -11  10   7        7.16        6.85      4.51 o 
 -10  10   7      238.65      218.74      5.29 o 
  -9  10   7       50.48       47.92      3.70 o 
  -8  10   7      267.77      294.33      6.06 o 
  -7  10   7       25.02       22.28      3.03 o 
  -6  10   7      113.73      126.92      4.16 o 
  -5  10   7      118.68      122.88      5.55 o 
  -4  10   7        0.32        2.06      2.89 o 
  -3  10   7      234.82      225.09      7.81 o 
  -2  10   7        4.20        7.10      3.30 o 
  -1  10   7       76.09       78.30     10.16 o 
   0  10   7        5.92        5.47      2.90 o 
   1  10   7       13.55       22.61      4.03 o 
   2  10   7        8.40        7.37      5.61 o 
 -15  11   7        0.09       -0.84      3.45 o 
 -14  11   7       28.46       26.32      8.34 o 
 -13  11   7       37.71       38.57     11.48 o 
 -12  11   7        0.63        1.68      1.93 o 
 -11  11   7      118.93      128.88      5.32 o 
 -10  11   7        6.11        4.70      1.88 o 
  -9  11   7       83.01       96.55      3.66 o 
  -8  11   7        4.21        5.23      1.71 o 
  -7  11   7       72.64       68.51      4.80 o 
  -6  11   7      201.99      199.88      4.99 o 
  -5  11   7       31.36       23.63      5.04 o 
  -4  11   7      244.88      274.64     10.72 o 
  -3  11   7        0.20       -1.10      2.35 o 
  -2  11   7      121.54      133.92     14.20 o 
  -1  11   7       10.01       11.84      4.78 o 
   0  11   7       31.94       35.01      5.45 o 
   1  11   7       18.44       20.92      6.89 o 
 -15  12   7       25.18       20.44      5.73 o 
 -14  12   7        7.48        7.27      3.71 o 
 -13  12   7       10.21       10.23      5.20 o 
 -12  12   7       31.10       41.12     11.81 o 
 -11  12   7        2.44        0.96      2.83 o 
 -10  12   7       69.20       65.57     34.37 o 
  -9  12   7       12.87       11.48      3.00 o 
  -8  12   7      208.50      211.99      6.96 o 
  -7  12   7      111.46      118.88      5.51 o 
  -6  12   7       22.03       32.36      3.67 o 
  -5  12   7      242.16      264.35     13.90 o 
  -4  12   7       17.42       16.29      4.27 o 
  -3  12   7       95.44      105.01      6.83 o 
  -2  12   7       32.47       14.05      8.67 o 
  -1  12   7       45.14       45.73     12.25 o 
   0  12   7       21.24       17.10      5.10 o 
 -14  13   7        0.48        2.05      3.87 o 
 -13  13   7       30.47       18.54     11.27 o 
 -12  13   7        0.04       -0.81      2.04 o 
 -11  13   7       42.42       48.18      3.74 o 
 -10  13   7        0.09        2.23      2.34 o 
  -9  13   7       74.43       85.53      6.02 o 
  -8  13   7       14.65        7.80      3.04 o 
  -7  13   7        4.51        5.58      3.79 o 
  -6  13   7       64.05       74.86      4.61 o 
  -5  13   7        6.83        3.39      3.21 o 
  -4  13   7      186.18      204.46     31.23 o 
  -3  13   7       19.31       17.93      5.68 o 
  -2  13   7       68.61       75.32      8.67 o 
 -13  14   7        0.26       -5.08     10.76 o 
 -12  14   7        3.52        9.86     19.13 o 
 -11  14   7        6.98        3.49      3.50 o 
 -10  14   7       37.30       22.74     17.19 o 
  -9  14   7        0.09       -0.78      1.93 o 
  -8  14   7       34.94       35.79     11.89 o 
  -7  14   7       15.15       14.69      5.84 o 
  -6  14   7       38.53       33.98      4.67 o 
  -5  14   7       27.03       25.16      4.99 o 
  -4  14   7        8.21        8.36      4.34 o 
 -11  15   7        5.12        0.30      7.17 o 
 -10  15   7        0.42       -1.49      8.97 o 
  -9  15   7       27.73        0.60      7.47 o 
  -8  15   7        5.43       -1.49     13.15 o 
  -7  15   7        4.29        6.28      9.56 o 
  -6  15   7       24.70       32.28     12.25 o 
   0 -16   8        0.91       -1.00      7.15 o 
   1 -16   8       15.09        0.02      5.17 o 
   2 -16   8       11.44       -0.91      6.44 o 
   3 -16   8       23.09        2.60      7.69 o 
   4 -16   8       31.16       18.91     16.74 o 
   5 -16   8        1.65        7.48     10.65 o 
   6 -16   8       22.07       31.29     14.87 o 
  -3 -15   8        0.39       -2.14      4.09 o 
  -2 -15   8        4.88        5.99     11.32 o 
  -1 -15   8        5.03        0.81      6.17 o 
   0 -15   8       32.07       -0.61      6.21 o 
   1 -15   8       64.17        2.54      7.40 o 
   2 -15   8        0.05       -1.06      6.23 o 
   3 -15   8       30.39       -1.34      6.44 o 
   4 -15   8       21.09       20.44      9.71 o 
   5 -15   8       24.59       14.52     11.30 o 
   6 -15   8        8.26       16.82     10.21 o 
   7 -15   8        1.05        0.82      6.21 o 
  -4 -14   8        4.04        5.09      3.95 o 
  -3 -14   8        9.29       11.13      9.32 o 
  -2 -14   8        6.70       16.24     10.61 o 
  -1 -14   8       27.18       12.81     17.78 o 
   0 -14   8        0.76        3.48      7.93 o 
   1 -14   8       53.90        0.00      6.58 o 
   2 -14   8      156.26      196.08     22.12 o 
   3 -14   8       13.38        0.60      7.47 o 
   4 -14   8       95.77      115.67     18.83 o 
   5 -14   8       22.71       23.80      9.71 o 
   6 -14   8        1.74        3.44      6.76 o 
   7 -14   8       31.42       39.79      9.96 o 
   8 -14   8        0.03       -4.37      8.11 o 
  -6 -13   8       22.21       18.35     20.47 o 
  -5 -13   8        2.36        3.36      3.21 o 
  -4 -13   8        4.19        3.39      7.18 o 
  -3 -13   8       25.69       15.01     13.45 o 
  -2 -13   8       13.62       10.76     11.51 o 
  -1 -13   8       70.65       71.82     55.44 o 
   0 -13   8       35.32       20.14     17.48 o 
   1 -13   8      121.78      154.04     13.62 o 
   2 -13   8        0.09       -1.25      5.60 o 
   3 -13   8      138.26      168.74     13.74 o 
   4 -13   8       51.69       72.78     11.20 o 
   5 -13   8        0.92       -2.38      6.02 o 
   6 -13   8        4.13       11.38      8.91 o 
   7 -13   8        1.21       -2.15      6.92 o 
   8 -13   8       23.59       12.60      9.27 o 
   9 -13   8        5.83        3.33      7.05 o 
  -7 -12   8        0.31        1.91      7.02 o 
  -6 -12   8        6.98        8.23      8.37 o 
  -5 -12   8        7.07        2.07      6.30 o 
  -4 -12   8       20.50        9.56     10.11 o 
  -3 -12   8        1.24       -1.13      5.36 o 
  -2 -12   8       30.49       20.99     21.52 o 
  -1 -12   8       12.33       14.98      9.11 o 
   0 -12   8       52.79       57.83     12.25 o 
   1 -12   8        0.77        6.43      6.55 o 
   2 -12   8       65.10       79.26     10.46 o 
   3 -12   8       34.12       43.96     11.03 o 
   4 -12   8       44.24       49.82      9.30 o 
   5 -12   8        1.57        5.98      6.23 o 
   6 -12   8       26.37       22.91      7.91 o 
   7 -12   8       29.11       35.92     17.34 o 
   8 -12   8        0.67       -0.22      4.45 o 
   9 -12   8       12.21        4.59      7.76 o 
  -8 -11   8       12.93        0.30      7.17 o 
  -7 -11   8        0.21        1.04      7.74 o 
  -6 -11   8        1.48        2.75      6.30 o 
  -5 -11   8      104.73       83.50     55.89 o 
  -4 -11   8       59.92        4.09      6.89 o 
  -3 -11   8      142.27      182.10     12.89 o 
  -2 -11   8       12.92       12.37      6.85 o 
  -1 -11   8       49.45       61.20      9.18 o 
   0 -11   8        2.84        2.99      5.68 o 
   1 -11   8      228.99      275.42     13.84 o 
   2 -11   8        3.23        3.69      5.39 o 
   3 -11   8      165.65      206.26     12.35 o 
   4 -11   8        6.97       10.61      6.13 o 
   5 -11   8        5.21        9.68      6.12 o 
   6 -11   8       83.06       87.35     11.72 o 
   7 -11   8       30.66       22.32      8.55 o 
   8 -11   8       56.10       59.63      9.34 o 
   9 -11   8        0.01        2.75      5.52 o 
  10 -11   8        0.19       -1.00      4.88 o 
  -9 -10   8       12.31       21.82     13.45 o 
  -8 -10   8        0.81       -1.50      6.03 o 
  -7 -10   8       25.66       10.81     14.94 o 
  -6 -10   8       64.36       20.15     27.80 o 
  -5 -10   8       42.59       44.57      9.15 o 
  -4 -10   8       74.10       75.49      9.87 o 
  -3 -10   8        8.55       11.00      6.30 o 
  -2 -10   8      103.23      114.28     11.92 o 
  -1 -10   8       11.17        8.93      5.81 o 
   0 -10   8      241.89      251.16     14.80 o 
   1 -10   8       52.61       61.86     10.09 o 
   2 -10   8      146.38      152.37     10.35 o 
   3 -10   8       75.01       88.28      9.71 o 
   4 -10   8       10.99       11.58      5.81 o 
   5 -10   8        3.46        5.36      5.39 o 
   6 -10   8        8.78        5.58      6.80 o 
   7 -10   8       99.01      113.78     18.38 o 
   8 -10   8       23.11       24.28      7.47 o 
   9 -10   8       79.40       80.46     19.73 o 
  10 -10   8        2.05        4.44      6.17 o 
 -10  -9   8       34.61       30.79     14.35 o 
  -9  -9   8       17.58       13.75     11.36 o 
  -8  -9   8       37.86       36.62      9.23 o 
  -7  -9   8        3.61        0.55      4.72 o 
  -6  -9   8       90.17       94.34     11.81 o 
  -5  -9   8      152.42      152.69     11.60 o 
  -4  -9   8      215.59      226.79     12.38 o 
  -3  -9   8      172.00      179.05     14.35 o 
  -2  -9   8        0.39       -0.56      3.48 o 
  -1  -9   8      240.29      266.44     13.67 o 
   0  -9   8       35.79       42.19      6.96 o 
   1  -9   8      888.53      991.55     31.98 o 
   2  -9   8        9.19       10.61      8.88 o 
   3  -9   8      280.84      304.48     18.23 o 
   4  -9   8       81.55       93.87      8.45 o 
   5  -9   8       91.15       94.22     10.76 o 
   6  -9   8      187.18      187.12     35.12 o 
   7  -9   8       47.20       58.33     14.35 o 
   8  -9   8        7.18       17.70      8.57 o 
   9  -9   8        0.80        9.43      6.32 o 
  10  -9   8        6.20        5.53      6.46 o 
 -10  -8   8        3.70        9.56     10.16 o 
  -9  -8   8        7.81        6.87     14.65 o 
  -8  -8   8        4.21        3.57      2.47 o 
  -7  -8   8      194.96      200.78     12.21 o 
  -6  -8   8       37.16       43.90      8.00 o 
  -5  -8   8     1232.97     1254.01     35.12 o 
  -4  -8   8       59.99       55.73      9.41 o 
  -3  -8   8      687.55      710.89     17.81 o 
  -2  -8   8      351.88      349.02     14.07 o 
  -1  -8   8       42.64       48.27      6.44 o 
   0  -8   8      163.42      169.77     10.91 o 
   1  -8   8      160.87      175.63     12.70 o 
   2  -8   8      213.73      252.45     12.43 o 
   3  -8   8      272.32      255.68     11.36 o 
   4  -8   8       64.23       58.20      7.29 o 
   5  -8   8      279.08      262.74     17.34 o 
   6  -8   8       50.92       35.06      8.61 o 
   7  -8   8      139.41      138.41     19.43 o 
   8  -8   8        8.57        5.66      5.45 o 
   9  -8   8        7.35        7.61      7.52 o 
  10  -8   8        2.27        4.76      6.98 o 
 -11  -7   8        6.24        8.07     16.74 o 
 -10  -7   8        1.49        2.09      7.47 o 
  -9  -7   8       10.32        4.67      4.33 o 
  -8  -7   8       96.08      107.21     10.03 o 
  -7  -7   8        6.16        2.25      4.51 o 
  -6  -7   8     1513.32     1502.04     30.38 o 
  -5  -7   8        2.09       -1.32      4.78 o 
  -4  -7   8     2075.49     2011.13     35.34 o 
  -3  -7   8      326.07      380.07     13.58 o 
  -2  -7   8       27.66       31.08      6.42 o 
  -1  -7   8      825.81      839.55     23.46 o 
   0  -7   8       62.19       71.28      7.73 o 
   1  -7   8       25.82       33.60      6.46 o 
   2  -7   8       37.28       46.33      8.37 o 
   3  -7   8     1311.75     1231.11     74.72 o 
   4  -7   8       36.73       32.66      6.23 o 
   5  -7   8     1454.14     1486.04    115.82 o 
   6  -7   8      214.83      216.66     32.73 o 
   7  -7   8        9.69        4.49      5.73 o 
   8  -7   8       83.93       77.53     10.75 o 
   9  -7   8        0.05        2.46      6.09 o 
  10  -7   8        4.67        1.71      6.96 o 
 -12  -6   8        4.23        3.89      8.97 o 
 -11  -6   8        6.89        6.28      8.67 o 
 -10  -6   8       10.57        6.58      8.07 o 
  -9  -6   8      122.40      117.66     11.06 o 
  -8  -6   8       36.21       34.42      3.19 o 
  -7  -6   8      373.04      368.65     12.97 o 
  -6  -6   8      133.15      137.92     10.00 o 
  -5  -6   8      372.20      399.30     17.00 o 
  -4  -6   8      243.88      258.66     14.05 o 
  -3  -6   8      660.11      651.40     17.19 o 
  -2  -6   8      396.42      345.62      9.72 o 
  -1  -6   8      126.26      132.15      6.96 o 
   0  -6   8     1404.89     1355.12     30.34 o 
   1  -6   8        2.10        3.29      3.17 o 
   2  -6   8      224.69      236.29     10.05 o 
   3  -6   8      161.29      148.40      9.32 o 
   4  -6   8      532.74      560.20     31.08 o 
   5  -6   8      494.69      523.75     34.37 o 
   6  -6   8       40.72       36.19      6.65 o 
   7  -6   8       97.35      134.81     11.94 o 
   8  -6   8        9.08       11.88      6.21 o 
   9  -6   8       16.24       17.62      7.23 o 
  10  -6   8        2.64        2.12      5.82 o 
 -12  -5   8        2.60       11.36     10.16 o 
 -11  -5   8       20.11       12.55     15.24 o 
 -10  -5   8        1.52        1.21      1.71 o 
  -9  -5   8        0.95       -0.16      2.11 o 
  -8  -5   8      178.65      182.61      7.67 o 
  -7  -5   8       30.22       30.80      5.27 o 
  -6  -5   8        3.17        3.54      3.27 o 
  -5  -5   8        3.53        0.24      2.98 o 
  -4  -5   8      640.75      628.41     14.37 o 
  -3  -5   8     1265.03     1309.96     31.98 o 
  -2  -5   8      527.28      563.05     15.85 o 
  -1  -5   8     1872.64     1791.44     40.65 o 
   0  -5   8       18.66       11.72      4.11 o 
   1  -5   8        9.81        5.52      3.80 o 
   2  -5   8       38.19       44.37      4.78 o 
   3  -5   8      118.68      120.32      6.87 o 
   4  -5   8      387.92      405.63     21.52 o 
   5  -5   8       21.03       18.60      6.50 o 
   6  -5   8       52.15       63.44      7.40 o 
   7  -5   8       67.94       60.07      8.13 o 
   8  -5   8       46.70       41.24     21.37 o 
   9  -5   8        0.17        3.38      5.57 o 
  10  -5   8        9.78        8.67      9.56 o 
 -13  -4   8        8.17        2.70      7.60 o 
 -12  -4   8       14.47        9.85      9.56 o 
 -11  -4   8        5.65        7.77      7.77 o 
 -10  -4   8       41.65       36.72      4.06 o 
  -9  -4   8      227.27      225.38      8.01 o 
  -8  -4   8       84.14       64.17      4.63 o 
  -7  -4   8       48.78       39.13      3.57 o 
  -6  -4   8       25.03       26.90      4.02 o 
  -5  -4   8      538.93      530.27     12.32 o 
  -4  -4   8      140.63      158.72      5.71 o 
  -3  -4   8      209.91      213.28      6.34 o 
  -2  -4   8     1508.71     1416.97     36.91 o 
  -1  -4   8      131.46      132.95      5.68 o 
   0  -4   8     1128.81     1029.00     16.27 o 
   1  -4   8      165.23      190.37      7.60 o 
   2  -4   8      435.44      392.88     17.19 o 
   3  -4   8      344.88      335.45      9.71 o 
   4  -4   8       38.20       36.79      5.36 o 
   5  -4   8       28.12       28.41      5.57 o 
   6  -4   8        0.33        0.96      3.69 o 
   7  -4   8      168.50      211.71     14.05 o 
   8  -4   8        8.94       13.09      6.63 o 
   9  -4   8       32.48       34.37     11.36 o 
 -14  -3   8        1.47        7.29      9.21 o 
 -13  -3   8       13.88        3.54      6.17 o 
 -12  -3   8       38.56       19.82     17.19 o 
 -11  -3   8       14.55        9.63      3.45 o 
 -10  -3   8      119.35      138.83      6.69 o 
  -9  -3   8      187.38      168.63      5.69 o 
  -8  -3   8       28.46       28.08      4.42 o 
  -7  -3   8        5.00        3.29      2.38 o 
  -6  -3   8      194.32      186.90      6.02 o 
  -5  -3   8      259.18      260.63      7.63 o 
  -4  -3   8      786.60      721.32     11.52 o 
  -3  -3   8     1318.79     1332.67     20.00 o 
  -2  -3   8       12.66       17.38      2.75 o 
  -1  -3   8      267.17      261.63      6.58 o 
   0  -3   8       12.00        8.29      3.03 o 
   1  -3   8      192.92      170.89     11.51 o 
   2  -3   8      364.59      386.67     17.19 o 
   3  -3   8      158.28      164.12      7.15 o 
   4  -3   8      156.92      179.53      9.57 o 
   5  -3   8       28.10       38.83      7.24 o 
   6  -3   8      159.84      192.22     12.17 o 
   7  -3   8        0.63        4.33      5.28 o 
   8  -3   8       56.28       49.32     11.96 o 
   9  -3   8        7.94        7.17      9.27 o 
 -14  -2   8       38.27       21.38     18.98 o 
 -13  -2   8       33.26       23.38     19.58 o 
 -12  -2   8       28.99       25.45     18.23 o 
 -11  -2   8      193.16      176.96      6.95 o 
 -10  -2   8       25.17       35.58      4.93 o 
  -9  -2   8      401.08      380.20      8.76 o 
  -8  -2   8        1.29       -1.45      2.15 o 
  -7  -2   8      279.29      286.92      6.29 o 
  -6  -2   8      187.23      193.09      4.91 o 
  -5  -2   8       18.77       16.40      2.76 o 
  -4  -2   8      230.44      230.37      5.69 o 
  -3  -2   8      320.19      331.11     14.94 o 
  -2  -2   8     4817.99     5179.60     72.38 o 
  -1  -2   8       59.31       41.00      2.96 o 
   0  -2   8      573.94      510.18     13.75 o 
   1  -2   8      167.15      171.98      5.57 o 
   2  -2   8       10.24       13.61      5.45 o 
   3  -2   8      222.63      237.53      8.09 o 
   4  -2   8        7.01        7.00      3.87 o 
   5  -2   8      384.43      395.49     12.56 o 
   6  -2   8       14.27        8.37      7.77 o 
   7  -2   8      177.22      162.89     24.81 o 
   8  -2   8        4.62        2.69     12.25 o 
   9  -2   8       14.09       14.05     10.46 o 
 -14  -1   8        4.19       -1.72      5.36 o 
 -13  -1   8       90.90      113.79     10.38 o 
 -12  -1   8       70.31       86.82      8.60 o 
 -11  -1   8       49.55       51.25      4.05 o 
 -10  -1   8      292.42      309.84      9.27 o 
  -9  -1   8      124.99      131.40      5.53 o 
  -8  -1   8      136.35      146.64      6.64 o 
  -7  -1   8      459.88      473.33      8.94 o 
  -6  -1   8      897.32      874.79     19.85 o 
  -5  -1   8      431.96      412.96      9.41 o 
  -4  -1   8     1804.88     1856.88     22.42 o 
  -3  -1   8      487.91      567.46      7.82 o 
  -2  -1   8        0.54        2.71      1.36 o 
  -1  -1   8      410.57      379.91      6.42 o 
   0  -1   8      182.53      202.66     10.01 o 
   1  -1   8      324.98      330.94      8.07 o 
   2  -1   8      293.50      267.15      8.97 o 
   3  -1   8      431.60      414.64     10.63 o 
   4  -1   8      227.98      227.71      9.15 o 
   5  -1   8       28.62       25.11      8.67 o 
   6  -1   8      177.04      180.23     15.54 o 
   7  -1   8        9.35       11.96      8.67 o 
   8  -1   8        7.54        7.77      9.27 o 
 -15   0   8        2.60       11.67      9.12 o 
 -14   0   8       24.51       18.24     16.44 o 
 -13   0   8       91.41      106.72     12.10 o 
 -12   0   8       48.44       51.04      7.87 o 
 -11   0   8      102.11      115.29      5.27 o 
 -10   0   8        5.13        9.32      2.72 o 
  -9   0   8     1061.16     1128.88     31.23 o 
  -8   0   8      128.62      138.43      6.39 o 
  -7   0   8     1314.24     1347.17     19.14 o 
  -6   0   8       97.21       91.17      3.68 o 
  -5   0   8     2053.10     2035.18     54.25 o 
  -4   0   8     1111.25     1088.52     23.61 o 
  -3   0   8     1581.62     1663.82     30.64 o 
  -2   0   8      783.81      773.58     11.20 o 
  -1   0   8       35.73       38.93      2.93 o 
   0   0   8     1459.46     1433.83     19.43 o 
   1   0   8      327.35      344.95      7.57 o 
   2   0   8      281.22      302.69      8.12 o 
   3   0   8      283.83      306.67     14.05 o 
   4   0   8       96.96      116.27     17.63 o 
   5   0   8      170.24      193.99     14.65 o 
   6   0   8       29.28       -0.60      5.38 o 
   7   0   8        2.14        0.30      8.37 o 
   8   0   8        5.18       -0.60     10.76 o 
 -15   1   8        2.32        3.84      5.87 o 
 -14   1   8       12.13        8.77      7.34 o 
 -13   1   8       28.95       29.74      6.72 o 
 -12   1   8       77.44       90.92      5.79 o 
 -11   1   8       38.79       49.60      4.23 o 
 -10   1   8       92.29       91.62      7.23 o 
  -9   1   8      197.27      209.86      5.46 o 
  -8   1   8      865.13      919.61     11.46 o 
  -7   1   8      715.20      776.38     12.55 o 
  -6   1   8     1392.69     1488.30     20.11 o 
  -5   1   8       27.09       13.94      1.57 o 
  -4   1   8       10.04       17.34      0.71 o 
  -3   1   8     1491.15     1586.59     39.04 o 
  -2   1   8      179.50      180.76      3.73 o 
  -1   1   8     2252.94     2299.93     29.57 o 
   0   1   8      258.25      286.10      8.22 o 
   1   1   8      405.32      436.68     18.23 o 
   2   1   8      171.67      175.15      9.86 o 
   3   1   8      393.56      424.43     16.74 o 
   4   1   8      280.81      286.04     15.54 o 
   5   1   8        7.80        0.90      5.38 o 
   6   1   8       33.98       31.71     19.13 o 
   7   1   8        1.00        1.16      2.74 o 
   8   1   8        9.95       11.19     11.96 o 
 -15   2   8        2.17       -1.28      4.72 o 
 -14   2   8       28.04       29.45      8.57 o 
 -13   2   8      133.70      149.20      9.23 o 
 -12   2   8       38.27       37.09      5.65 o 
 -11   2   8      499.04      566.63     11.63 o 
 -10   2   8      123.50      140.16      5.17 o 
  -9   2   8      794.95      861.68     14.80 o 
  -8   2   8       65.30       65.99      4.42 o 
  -7   2   8     1354.31     1394.52     14.15 o 
  -6   2   8       22.05       16.79      1.04 o 
  -5   2   8     1216.15     1187.21     34.97 o 
  -4   2   8       42.68       36.76      5.98 o 
  -3   2   8      147.90      164.33      3.58 o 
  -2   2   8     1711.84     1607.85     77.71 o 
  -1   2   8      763.28      800.89     42.14 o 
   0   2   8     1279.36     1253.82     56.19 o 
   1   2   8      153.63      146.53      6.91 o 
   2   2   8      529.96      552.61     29.29 o 
   3   2   8      217.75      225.18      8.04 o 
   4   2   8       28.86       27.98      4.38 o 
   5   2   8      102.12      103.77      9.27 o 
   6   2   8        9.09       11.38      3.56 o 
   7   2   8        7.18        6.71      8.95 o 
 -16   3   8        0.10       -2.70      5.57 o 
 -15   3   8       11.22        4.23      6.53 o 
 -14   3   8        6.52        5.24      4.75 o 
 -13   3   8        0.28        0.42      2.94 o 
 -12   3   8       80.23       63.14      6.21 o 
 -11   3   8        8.42        8.64      3.21 o 
 -10   3   8      454.76      531.08      9.75 o 
  -9   3   8        6.86        4.73      1.91 o 
  -8   3   8     2686.42     2917.63     39.71 o 
  -7   3   8      160.54      153.91      5.64 o 
  -6   3   8      618.97      606.76     18.53 o 
  -5   3   8      232.22      205.94     16.74 o 
  -4   3   8        8.60        4.48      4.48 o 
  -3   3   8     1196.00     1268.82     16.91 o 
  -2   3   8      344.44      387.32      7.13 o 
  -1   3   8     1249.38     1286.85     35.06 o 
   0   3   8      174.36      192.37      6.92 o 
   1   3   8      484.23      513.05     18.68 o 
   2   3   8       22.03       26.00      3.42 o 
   3   3   8      355.99      402.54     18.65 o 
   4   3   8      113.54      131.43      9.60 o 
   5   3   8        0.94        1.07      2.48 o 
   6   3   8       21.34       34.68      8.56 o 
   7   3   8        0.35       -2.40      6.12 o 
 -16   4   8        3.86        7.58      6.28 o 
 -15   4   8        5.01        2.61      7.60 o 
 -14   4   8       44.08       39.66      6.54 o 
 -13   4   8       95.92      109.15      5.80 o 
 -12   4   8       24.27       27.41      3.31 o 
 -11   4   8       20.99       22.90      3.19 o 
 -10   4   8        8.23        8.29      2.10 o 
  -9   4   8      196.15      213.83      5.74 o 
  -8   4   8       55.81       63.30      1.92 o 
  -7   4   8      241.41      266.00      9.06 o 
  -6   4   8      688.22      701.21     21.52 o 
  -5   4   8        4.74        2.99      7.47 o 
  -4   4   8      474.40      473.15     16.44 o 
  -3   4   8       90.96       90.14      1.56 o 
  -2   4   8      899.88      885.53     13.22 o 
  -1   4   8      809.50      809.49     11.08 o 
   0   4   8      393.73      452.50      9.87 o 
   1   4   8       38.47       40.26      3.85 o 
   2   4   8      297.97      340.39      9.17 o 
   3   4   8      371.60      416.13     18.12 o 
   4   4   8        0.17        3.01      2.79 o 
   5   4   8       17.62       20.20      3.94 o 
   6   4   8        0.03       -0.78     10.31 o 
 -16   5   8        2.16       -1.99      5.84 o 
 -15   5   8        9.37        7.20      4.17 o 
 -14   5   8        3.71        6.50      5.80 o 
 -13   5   8        8.07        5.19      3.29 o 
 -12   5   8       32.68       43.13      3.67 o 
 -11   5   8       19.24       16.67      2.60 o 
 -10   5   8        1.62        2.60      1.77 o 
  -9   5   8       42.25       43.68      2.99 o 
  -8   5   8       68.62       72.13      1.82 o 
  -7   5   8       96.64      103.71     15.24 o 
  -6   5   8       14.25       13.90      4.64 o 
  -5   5   8      129.40      141.37     11.36 o 
  -4   5   8       50.20       50.37      2.57 o 
  -3   5   8      167.20      165.23      3.81 o 
  -2   5   8       27.06       27.58      2.63 o 
  -1   5   8      658.23      657.74     13.21 o 
   0   5   8       31.23       37.23      3.42 o 
   1   5   8       26.21       38.37      4.84 o 
   2   5   8      422.87      452.48      9.58 o 
   3   5   8       54.66       46.77      4.40 o 
   4   5   8       62.04       62.23     12.10 o 
   5   5   8        9.11       10.22      7.57 o 
 -16   6   8        2.92       14.71      5.38 o 
 -15   6   8        5.05        6.37      4.07 o 
 -14   6   8       62.45       70.40      5.63 o 
 -13   6   8       26.69       28.15      4.49 o 
 -12   6   8       26.27       27.70      5.89 o 
 -11   6   8        5.73       10.08      3.76 o 
 -10   6   8        0.28        1.80      1.83 o 
  -9   6   8      198.08      208.65      6.06 o 
  -8   6   8        8.33       10.84      0.71 o 
  -7   6   8      239.53      251.81     10.21 o 
  -6   6   8      408.80      410.60     14.63 o 
  -5   6   8       19.34       16.76      5.68 o 
  -4   6   8      121.24      129.12      2.86 o 
  -3   6   8      161.06      141.44      3.37 o 
  -2   6   8       34.35       46.05      3.97 o 
  -1   6   8       84.71       97.93      4.50 o 
   0   6   8       14.48       12.45      2.86 o 
   1   6   8      305.69      329.39      7.64 o 
   2   6   8        0.92        1.13      2.92 o 
   3   6   8        0.72        1.54      2.40 o 
   4   6   8        3.62        6.50      6.58 o 
   5   6   8        8.28        8.92     10.12 o 
 -16   7   8        5.65        7.80      4.05 o 
 -15   7   8        5.77        6.53      3.99 o 
 -14   7   8       13.63       15.14      4.86 o 
 -13   7   8        5.12       10.60      4.20 o 
 -12   7   8      141.84      172.36      8.15 o 
 -11   7   8       84.75       92.29      4.80 o 
 -10   7   8      743.93      764.12     17.79 o 
  -9   7   8       38.35       35.05      2.01 o 
  -8   7   8      140.95      165.80      3.89 o 
  -7   7   8      251.41      309.61     12.02 o 
  -6   7   8      330.29      281.95     13.11 o 
  -5   7   8       85.41       92.65      3.84 o 
  -4   7   8      461.93      424.55      5.56 o 
  -3   7   8      508.25      516.07      8.88 o 
  -2   7   8        4.32        4.47      2.98 o 
  -1   7   8      137.19      149.86      4.73 o 
   0   7   8       93.44      107.07      4.61 o 
   1   7   8       10.04       11.83      3.07 o 
   2   7   8       62.94       65.74      9.37 o 
   3   7   8       27.30       26.89      6.34 o 
   4   7   8      101.24      110.74      9.62 o 
 -16   8   8        8.18        2.91      3.83 o 
 -15   8   8       67.73       77.97      9.56 o 
 -14   8   8       21.12       16.92      4.61 o 
 -13   8   8      172.13      192.26     14.20 o 
 -12   8   8       18.03       17.48      3.50 o 
 -11   8   8      223.44      241.36     13.63 o 
 -10   8   8       53.51       39.44      3.06 o 
  -9   8   8      468.81      512.01     10.29 o 
  -8   8   8       11.65       16.02      1.65 o 
  -7   8   8      124.59      139.78      9.18 o 
  -6   8   8      418.18      462.02      8.75 o 
  -5   8   8      145.11      154.17      3.84 o 
  -4   8   8      343.73      387.31      5.64 o 
  -3   8   8        0.08        4.22      2.57 o 
  -2   8   8      229.66      243.55      6.57 o 
  -1   8   8       65.85       69.25      4.42 o 
   0   8   8       63.45       85.72      5.49 o 
   1   8   8       28.82       23.74      4.73 o 
   2   8   8       96.49      100.29      6.46 o 
   3   8   8      125.25      137.37      9.55 o 
 -16   9   8        2.93        3.13      4.03 o 
 -15   9   8       14.82        9.40      7.47 o 
 -14   9   8        9.31        4.03      5.64 o 
 -13   9   8       28.82       24.82      6.82 o 
 -12   9   8        7.26       10.33      3.07 o 
 -11   9   8        3.06        1.17      1.98 o 
 -10   9   8      385.15      382.63     12.47 o 
  -9   9   8        5.51        8.92      1.45 o 
  -8   9   8      156.91      191.42      7.08 o 
  -7   9   8      117.38      142.94      5.59 o 
  -6   9   8       43.65       47.13      2.55 o 
  -5   9   8      247.06      252.91      6.33 o 
  -4   9   8      118.08      121.22      5.88 o 
  -3   9   8      191.35      205.31      5.15 o 
  -2   9   8        3.56        2.17      2.17 o 
  -1   9   8      108.08      108.35      4.97 o 
   0   9   8       83.81       89.36      6.57 o 
   1   9   8      167.57      150.86      6.47 o 
   2   9   8       10.75       11.87      5.11 o 
 -15  10   8        1.33       -0.50      2.87 o 
 -14  10   8        7.52        2.34      3.03 o 
 -13  10   8        9.62       10.22      3.34 o 
 -12  10   8        2.60        0.96      2.99 o 
 -11  10   8       51.14       62.79      9.24 o 
 -10  10   8        5.47        2.29      2.07 o 
  -9  10   8      294.76      283.34      4.97 o 
  -8  10   8        0.40        1.04      1.30 o 
  -7  10   8      450.35      484.75     15.06 o 
  -6  10   8       36.72       40.08      4.36 o 
  -5  10   8        6.79       11.30      2.59 o 
  -4  10   8      104.61      129.18     11.61 o 
  -3  10   8        5.42        2.44      4.35 o 
  -2  10   8      220.86      230.05      6.60 o 
  -1  10   8        4.18        4.18      2.51 o 
   0  10   8       73.33       74.73      6.30 o 
   1  10   8        1.27        7.63      3.40 o 
 -15  11   8        1.32        2.24      4.86 o 
 -14  11   8        1.27       -1.58      4.03 o 
 -13  11   8        1.51        0.45      1.98 o 
 -12  11   8       52.11       57.65      7.40 o 
 -11  11   8        5.97        6.96      2.20 o 
 -10  11   8      168.73      176.27      4.55 o 
  -9  11   8        1.91        1.97      1.90 o 
  -8  11   8      161.33      172.77      9.96 o 
  -7  11   8      303.39      304.03      5.84 o 
  -6  11   8        5.93       14.47      4.26 o 
  -5  11   8      125.36      139.30      8.66 o 
  -4  11   8       25.31       21.79      3.47 o 
  -3  11   8      129.03      141.33      8.97 o 
  -2  11   8        6.10        5.75      2.79 o 
  -1  11   8       71.98       75.26      5.09 o 
   0  11   8        0.16       -1.64      2.71 o 
 -14  12   8        4.34        2.39      8.97 o 
 -13  12   8        6.59        2.50      3.29 o 
 -12  12   8        1.46        4.09      6.28 o 
 -11  12   8        2.85        4.08      2.71 o 
 -10  12   8        7.33        4.37      2.02 o 
  -9  12   8       33.57       32.50      8.65 o 
  -8  12   8        2.61        0.25      1.11 o 
  -7  12   8       30.17       17.82     10.89 o 
  -6  12   8      117.42      127.15      5.50 o 
  -5  12   8       81.40       81.72      5.11 o 
  -4  12   8      125.27      128.99      6.73 o 
  -3  12   8        0.46        1.86      4.08 o 
  -2  12   8       25.64       21.70      5.36 o 
  -1  12   8        2.09        2.09      6.58 o 
 -14  13   8        2.65        6.58     11.06 o 
 -13  13   8        0.53        0.00      6.58 o 
 -12  13   8        1.23        3.89      9.86 o 
 -11  13   8        1.81        0.90      7.77 o 
 -10  13   8        2.55        2.09     14.05 o 
  -9  13   8        0.62       -1.49      7.77 o 
  -8  13   8       10.60        1.79      7.77 o 
  -7  13   8        2.90        0.84      2.61 o 
  -6  13   8       20.22       26.90     11.06 o 
  -5  13   8       40.32       45.56      4.93 o 
  -4  13   8        0.06       -1.20      5.08 o 
  -3  13   8       37.46       32.58      5.98 o 
 -12  14   8        2.36        2.39      9.86 o 
 -11  14   8       22.91       -0.90      8.37 o 
 -10  14   8        4.50       -1.20     13.75 o 
  -9  14   8        8.68        0.90      7.77 o 
  -8  14   8        1.79        0.90      7.17 o 
  -7  14   8       23.31       -0.30      6.58 o 
  -6  14   8       11.56       18.23     11.06 o 
  -5  14   8       26.49       33.77     11.96 o 
   0 -16   9       28.94       -1.20     11.06 o 
   1 -16   9        8.06        0.00      6.87 o 
   2 -16   9        4.63       -2.09     11.06 o 
   3 -16   9       29.82        0.90      9.86 o 
   4 -16   9       12.96       19.73     15.84 o 
   5 -16   9       46.66       47.83     12.63 o 
  -2 -15   9        8.51       12.57     10.17 o 
  -1 -15   9       19.66       19.26     18.38 o 
   0 -15   9       63.90       76.81     20.32 o 
   1 -15   9        2.37        0.30      8.37 o 
   2 -15   9       95.60       97.18     66.80 o 
   3 -15   9        0.20       -3.61      7.57 o 
   4 -15   9       81.10       80.88     13.29 o 
   5 -15   9       12.76       15.46      9.83 o 
   6 -15   9       27.35       26.74     13.65 o 
  -4 -14   9       11.93       13.61     13.35 o 
  -3 -14   9        0.28       -5.00      8.04 o 
  -2 -14   9       17.89       11.17      9.10 o 
  -1 -14   9       29.19       16.32     16.44 o 
   0 -14   9       82.01       85.78     18.83 o 
   1 -14   9       25.14       38.56     14.94 o 
   2 -14   9       90.22       92.65     18.23 o 
   3 -14   9      107.55      145.85     43.49 o 
   4 -14   9        2.77        0.69      7.62 o 
   5 -14   9        3.04        0.15      8.24 o 
   6 -14   9       59.60       65.02     13.92 o 
   7 -14   9        0.75        0.26      5.10 o 
  -6 -13   9        9.97        6.35      8.83 o 
  -5 -13   9       14.63        8.43      9.12 o 
  -4 -13   9       10.15        3.76      7.18 o 
  -3 -13   9       18.49       10.38     11.06 o 
  -2 -13   9      129.96      144.90     14.38 o 
  -1 -13   9       15.16        4.22      7.90 o 
   0 -13   9      115.87      129.96     38.26 o 
   1 -13   9       15.38        3.89      9.56 o 
   2 -13   9      108.43      126.74     13.31 o 
   3 -13   9       47.33       62.43     13.34 o 
   4 -13   9       87.95      123.50     29.59 o 
   5 -13   9       59.76       74.89     11.31 o 
   6 -13   9        0.39        1.97      5.79 o 
   7 -13   9       35.01       37.58      9.86 o 
   8 -13   9        1.37       -0.15      4.95 o 
  -7 -12   9        2.87        2.32     12.12 o 
  -6 -12   9       22.21        5.74      8.97 o 
  -5 -12   9       61.60       23.90     26.15 o 
  -4 -12   9       39.81       15.74     22.72 o 
  -3 -12   9       29.16       11.24     12.55 o 
  -2 -12   9       12.77        6.65      6.72 o 
  -1 -12   9       77.01      100.37     11.72 o 
   0 -12   9        0.19       -0.52      4.75 o 
   1 -12   9      326.83      356.72     17.22 o 
   2 -12   9        1.62       -1.52      5.39 o 
   3 -12   9       29.57       41.24      9.19 o 
   4 -12   9        0.34       -4.04      6.02 o 
   5 -12   9        5.75        0.53      4.64 o 
   6 -12   9       52.51       53.62     10.88 o 
   7 -12   9        5.80        2.69     14.65 o 
   8 -12   9       10.48       11.23      7.87 o 
   9 -12   9        1.69       -7.77     18.83 o 
  -8 -11   9        8.65        4.93      7.96 o 
  -7 -11   9       31.04       14.82     17.04 o 
  -6 -11   9       46.02       31.23     25.70 o 
  -5 -11   9      232.21      234.89     15.70 o 
  -4 -11   9       92.55       95.58     11.19 o 
  -3 -11   9        9.00        0.34      7.17 o 
  -2 -11   9       87.58       80.98     10.33 o 
  -1 -11   9       23.05       22.16      9.07 o 
   0 -11   9       86.24      125.71     11.20 o 
   1 -11   9        1.26       -2.87      5.39 o 
   2 -11   9      142.76      167.43     18.38 o 
   3 -11   9       18.21       16.70      8.46 o 
   4 -11   9        0.65        1.35      4.75 o 
   5 -11   9      267.22      291.80     26.90 o 
   6 -11   9        0.62       -0.14      5.53 o 
   7 -11   9       91.49      114.56     32.28 o 
   8 -11   9       11.52       10.59      6.53 o 
   9 -11   9        0.32       -1.57      4.95 o 
  -9 -10   9        0.09       -0.30      6.87 o 
  -8 -10   9       19.23        5.09      7.02 o 
  -7 -10   9        2.31        0.35      4.59 o 
  -6 -10   9      279.42      288.77     15.75 o 
  -5 -10   9       35.40       35.90      8.68 o 
  -4 -10   9       29.80       34.16      8.30 o 
  -3 -10   9       61.66       77.60     10.99 o 
  -2 -10   9       30.96       32.80      7.48 o 
  -1 -10   9      114.71      142.73     10.57 o 
   0 -10   9        5.65        9.67      7.29 o 
   1 -10   9       83.17      107.71     11.76 o 
   2 -10   9       33.91       33.73      7.50 o 
   3 -10   9      174.53      187.17     11.41 o 
   4 -10   9      180.36      205.09     17.93 o 
   5 -10   9       24.63       17.70      8.11 o 
   6 -10   9       60.67       81.51     16.44 o 
   7 -10   9       85.45       84.20     20.03 o 
   8 -10   9       19.04       19.78      9.48 o 
   9 -10   9        4.24        6.22      6.32 o 
 -10  -9   9        1.26        4.48      9.56 o 
  -9  -9   9       21.95        0.30     10.76 o 
  -8  -9   9        6.31        0.34      1.94 o 
  -7  -9   9      103.47       90.89     58.58 o 
  -6  -9   9        0.11        3.69      5.57 o 
  -5  -9   9      436.63      442.94     19.26 o 
  -4  -9   9       25.71       23.45      6.94 o 
  -3  -9   9      103.26      110.99      9.36 o 
  -2  -9   9      184.38      207.59     12.94 o 
  -1  -9   9        7.24        6.87      5.07 o 
   0  -9   9      507.86      564.45     24.51 o 
   1  -9   9        2.38        1.41      4.80 o 
   2  -9   9      184.99      212.26     10.88 o 
   3  -9   9      116.67      134.64      9.50 o 
   4  -9   9        7.22        9.58      5.60 o 
   5  -9   9      137.93      133.05     10.46 o 
   6  -9   9       54.78       54.41     15.99 o 
   7  -9   9        0.51        0.02      3.66 o 
   8  -9   9        1.22        3.80      5.31 o 
   9  -9   9        2.96        8.62      8.47 o 
 -11  -8   9        0.14       -2.39     14.94 o 
 -10  -8   9        0.50        4.18      8.67 o 
  -9  -8   9       30.02       29.59     11.36 o 
  -8  -8   9       97.05       97.69     28.89 o 
  -7  -8   9       29.92       32.32      7.66 o 
  -6  -8   9      531.18      510.22     19.55 o 
  -5  -8   9       72.42       85.00     11.06 o 
  -4  -8   9      112.81      124.22      9.15 o 
  -3  -8   9       53.25       61.32      8.73 o 
  -2  -8   9        0.66        1.79      3.80 o 
  -1  -8   9      171.20      190.56     11.54 o 
   0  -8   9        3.66        1.34      3.59 o 
   1  -8   9      506.10      519.22     20.82 o 
   2  -8   9      202.87      201.99     10.04 o 
   3  -8   9      137.88      133.93     10.86 o 
   4  -8   9      151.47      152.16      9.81 o 
   5  -8   9       77.73       86.00     12.55 o 
   6  -8   9      130.26      138.00     14.79 o 
   7  -8   9       40.53       44.58     13.15 o 
   8  -8   9       19.83       23.50      7.32 o 
   9  -8   9        2.95        3.03      5.53 o 
 -11  -7   9        0.16       -5.68      9.27 o 
 -10  -7   9       23.25       18.53     10.46 o 
  -9  -7   9       20.90       15.19      2.58 o 
  -8  -7   9        4.36        0.06      2.87 o 
  -7  -7   9      304.14      326.86     13.27 o 
  -6  -7   9      716.09      725.60     31.68 o 
  -5  -7   9       18.72       20.40      5.69 o 
  -4  -7   9      396.73      397.42     14.71 o 
  -3  -7   9      170.65      179.37      8.88 o 
  -2  -7   9      263.37      284.56     12.04 o 
  -1  -7   9       74.41      100.81      7.18 o 
   0  -7   9      642.47      672.30     27.35 o 
   1  -7   9      126.90      123.98     16.89 o 
   2  -7   9      394.70      407.71     18.53 o 
   3  -7   9      350.79      337.78     24.66 o 
   4  -7   9      613.24      605.40     48.57 o 
   5  -7   9      336.40      346.52     41.69 o 
   6  -7   9       47.23       36.96      7.18 o 
   7  -7   9       43.18       59.06     12.25 o 
   8  -7   9        0.10       -0.30      3.44 o 
   9  -7   9        3.65       12.06     10.31 o 
 -12  -6   9        2.61        6.87     15.54 o 
 -11  -6   9        4.87        6.58     14.35 o 
 -10  -6   9        1.18       -0.60      2.24 o 
  -9  -6   9        5.32        5.92      2.26 o 
  -8  -6   9      327.51      342.00     11.36 o 
  -7  -6   9      141.98      140.69     10.84 o 
  -6  -6   9      183.62      178.72     11.66 o 
  -5  -6   9       31.39       39.01      5.81 o 
  -4  -6   9       74.09       81.28      9.12 o 
  -3  -6   9       52.04       60.67     12.85 o 
  -2  -6   9       10.44        6.77      3.69 o 
  -1  -6   9      814.86      916.19     25.11 o 
   0  -6   9        2.10        4.63      3.38 o 
   1  -6   9      418.50      412.61     13.45 o 
   2  -6   9       93.87       97.49      8.15 o 
   3  -6   9      798.91      826.45     49.02 o 
   4  -6   9      144.49      164.58     23.16 o 
   5  -6   9      118.14      124.78     11.36 o 
   6  -6   9       82.88      103.89     11.66 o 
   7  -6   9        0.26        2.36      5.53 o 
   8  -6   9        1.36        2.38      6.14 o 
   9  -6   9        9.14       14.65      8.55 o 
 -13  -5   9        0.21        2.43      6.38 o 
 -12  -5   9        6.66        4.18      7.77 o 
 -11  -5   9        7.70       14.35      8.97 o 
 -10  -5   9        6.83        6.28      3.68 o 
  -9  -5   9       41.69       54.17      4.30 o 
  -8  -5   9       32.62       26.88      4.83 o 
  -7  -5   9        1.49       -1.20      3.29 o 
  -6  -5   9      444.76      433.12     13.54 o 
  -5  -5   9      101.48      110.43      6.23 o 
  -4  -5   9       17.35       22.45      4.02 o 
  -3  -5   9       46.00       59.46      4.96 o 
  -2  -5   9     1285.27     1341.10     23.16 o 
  -1  -5   9       34.83       29.00      4.23 o 
   0  -5   9      535.56      541.83     20.32 o 
   1  -5   9       14.56       16.30      4.75 o 
   2  -5   9      147.52      153.79      7.18 o 
   3  -5   9       51.91       42.66      5.60 o 
   4  -5   9        2.76        6.42      6.87 o 
   5  -5   9       33.97       34.62      6.23 o 
   6  -5   9        8.65       10.24      6.56 o 
   7  -5   9       51.83       58.28      8.21 o 
   8  -5   9        0.80       -1.92      6.06 o 
   9  -5   9       14.97       18.75     10.76 o 
 -13  -4   9        0.59       -0.97      5.23 o 
 -12  -4   9       15.31        9.56     14.35 o 
 -11  -4   9        0.13        0.46      1.94 o 
 -10  -4   9      143.25      138.73      7.30 o 
  -9  -4   9       30.24       18.03      3.69 o 
  -8  -4   9        1.88        2.98      2.21 o 
  -7  -4   9      192.82      192.21      7.40 o 
  -6  -4   9      263.34      250.24      9.12 o 
  -5  -4   9      476.17      480.70     11.66 o 
  -4  -4   9        3.86        8.90      3.53 o 
  -3  -4   9      574.46      626.43     12.70 o 
  -2  -4   9      111.53      135.80      5.60 o 
  -1  -4   9      446.06      451.87      9.50 o 
   0  -4   9        0.29        0.45      1.90 o 
   1  -4   9       32.50       40.12      5.11 o 
   2  -4   9       54.82       50.57      4.85 o 
   3  -4   9        1.59        3.62      4.03 o 
   4  -4   9        5.40        8.57      4.96 o 
   5  -4   9        0.25       -2.99      4.02 o 
   6  -4   9       72.59       85.69      8.35 o 
   7  -4   9        2.30        3.21      8.12 o 
   8  -4   9       89.22      108.33     10.91 o 
   9  -4   9        8.55        8.67      9.27 o 
 -14  -3   9        3.00        0.99      5.45 o 
 -13  -3   9        0.09        5.81      7.43 o 
 -12  -3   9        8.63        4.50      2.19 o 
 -11  -3   9       14.34       16.18      3.03 o 
 -10  -3   9        0.35       -0.04      2.88 o 
  -9  -3   9       80.92       87.87      6.54 o 
  -8  -3   9      134.13      139.55      7.18 o 
  -7  -3   9      367.38      338.80      6.95 o 
  -6  -3   9      422.73      439.35     12.79 o 
  -5  -3   9       26.25       32.11      5.53 o 
  -4  -3   9      313.12      289.88      7.68 o 
  -3  -3   9      417.17      438.45      8.45 o 
  -2  -3   9      447.87      364.25      9.27 o 
  -1  -3   9       26.58       24.36      5.83 o 
   0  -3   9       73.90       67.67      4.97 o 
   1  -3   9      153.36      153.09      5.91 o 
   2  -3   9       82.59       96.18      5.69 o 
   3  -3   9       22.21       24.69      4.51 o 
   4  -3   9       10.12       14.40      4.42 o 
   5  -3   9      156.61      173.83      9.40 o 
   6  -3   9       29.01       28.80      6.44 o 
   7  -3   9       23.20       31.98     10.16 o 
   8  -3   9       21.69       15.84      9.86 o 
 -14  -2   9        2.06       -1.02      5.23 o 
 -13  -2   9       30.32       36.04     26.75 o 
 -12  -2   9       59.05       57.52      4.51 o 
 -11  -2   9        0.76        3.30      2.84 o 
 -10  -2   9       21.01       21.04      4.85 o 
  -9  -2   9        2.67        3.04      2.51 o 
  -8  -2   9      379.42      377.62     12.25 o 
  -7  -2   9       32.35       26.26      2.86 o 
  -6  -2   9     1268.90     1233.49     27.50 o 
  -5  -2   9      601.24      619.98     10.77 o 
  -4  -2   9       74.80       81.40      4.07 o 
  -3  -2   9      587.04      546.56      9.91 o 
  -2  -2   9      185.28      166.42      4.54 o 
  -1  -2   9      931.62      869.65     32.43 o 
   0  -2   9        7.79       12.96      3.15 o 
   1  -2   9      146.70      127.01      5.36 o 
   2  -2   9        0.78        4.86      2.94 o 
   3  -2   9        0.91        4.09      3.36 o 
   4  -2   9       56.56       55.44      6.43 o 
   5  -2   9        0.64       -1.53      4.65 o 
   6  -2   9       58.70       -0.30      5.08 o 
   7  -2   9       17.42       20.62      9.56 o 
   8  -2   9        3.75        6.58      8.67 o 
 -15  -1   9        0.58        5.98      8.97 o 
 -14  -1   9       12.34       15.72     14.79 o 
 -13  -1   9       23.83       13.86     10.46 o 
 -12  -1   9       39.82       38.99      5.35 o 
 -11  -1   9      174.73      170.89      7.17 o 
 -10  -1   9       33.20       30.03      4.08 o 
  -9  -1   9      178.19      174.32      7.51 o 
  -8  -1   9      142.87      142.74      8.52 o 
  -7  -1   9      357.41      398.58      6.82 o 
  -6  -1   9      114.51      120.69      3.87 o 
  -5  -1   9      287.19      314.46      8.52 o 
  -4  -1   9      877.75      828.22     21.37 o 
  -3  -1   9      700.88      720.50      9.71 o 
  -2  -1   9     2830.94     2953.78     39.11 o 
  -1  -1   9       89.04       83.91      3.48 o 
   0  -1   9      521.19      487.18     10.05 o 
   1  -1   9       46.05       55.43      4.08 o 
   2  -1   9       24.08       28.32      4.08 o 
   3  -1   9        1.13       -1.42      3.70 o 
   4  -1   9      151.04      167.68     12.85 o 
   5  -1   9      103.46      128.22     12.85 o 
   6  -1   9        5.70       -0.60      8.37 o 
   7  -1   9       32.51        0.60      9.56 o 
   8  -1   9        1.70       -0.60      6.28 o 
 -15   0   9       16.33        9.48      8.97 o 
 -14   0   9        0.11        2.60      4.81 o 
 -13   0   9      145.35      154.41      7.72 o 
 -12   0   9      297.95      352.01     13.13 o 
 -11   0   9       26.77       30.55      3.81 o 
 -10   0   9      353.93      395.60      7.99 o 
  -9   0   9       58.51       57.45      4.52 o 
  -8   0   9      598.26      575.07     12.26 o 
  -7   0   9       96.89      104.13      4.15 o 
  -6   0   9     1332.00     1373.34     24.57 o 
  -5   0   9       61.13       56.98      3.85 o 
  -4   0   9     1608.81     1702.53     25.55 o 
  -3   0   9     1991.36     2188.77     25.77 o 
  -2   0   9      989.71     1020.38     13.87 o 
  -1   0   9     1824.38     1791.15     24.62 o 
   0   0   9        2.49       -0.14      1.71 o 
   1   0   9      376.15      398.42     12.30 o 
   2   0   9       75.18       74.55      5.36 o 
   3   0   9       80.64       94.75     15.24 o 
   4   0   9      174.50      181.42     13.45 o 
   5   0   9       71.91       75.02     11.66 o 
   6   0   9       32.00        0.30      5.08 o 
   7   0   9        3.71        0.30      5.38 o 
 -15   1   9        0.34        8.01      7.62 o 
 -14   1   9       38.30       22.93     16.29 o 
 -13   1   9        2.36        7.22      3.46 o 
 -12   1   9       53.59       54.56      5.42 o 
 -11   1   9       10.61       16.59      3.20 o 
 -10   1   9       28.75       21.26      3.37 o 
  -9   1   9       31.48       43.76      3.42 o 
  -8   1   9       39.02       38.66      3.50 o 
  -7   1   9       21.96       21.16      2.22 o 
  -6   1   9       33.56       37.04      2.74 o 
  -5   1   9      835.25      806.08     13.87 o 
  -4   1   9      288.80      300.02      5.06 o 
  -3   1   9      250.32      241.39      4.12 o 
  -2   1   9     1915.55     2020.35     25.23 o 
  -1   1   9       86.05       89.49      3.36 o 
   0   1   9      501.42      485.10     12.85 o 
   1   1   9      406.31      479.42     20.32 o 
   2   1   9       89.06       98.93      8.97 o 
   3   1   9        3.49        9.56      9.86 o 
   4   1   9      119.10      130.91     19.73 o 
   5   1   9        0.64        0.79      3.09 o 
   6   1   9        3.86        3.09      5.35 o 
   7   1   9       12.91        0.30      9.86 o 
 -15   2   9       11.91        7.52      6.86 o 
 -14   2   9        2.66       -0.48      4.03 o 
 -13   2   9      133.48      170.56      6.96 o 
 -12   2   9        0.56        4.23      4.56 o 
 -11   2   9       38.69       48.34      3.94 o 
 -10   2   9      930.85      963.28     14.56 o 
  -9   2   9        0.28        0.42      1.75 o 
  -8   2   9      246.74      267.08      5.50 o 
  -7   2   9       18.99       21.05      1.93 o 
  -6   2   9      131.97      137.79     10.16 o 
  -5   2   9       74.69       62.47      7.77 o 
  -4   2   9       64.75       51.71     11.96 o 
  -3   2   9      496.07      513.46     15.24 o 
  -2   2   9       18.32       16.43      2.22 o 
  -1   2   9     1567.02     1578.14     46.63 o 
   0   2   9        2.11        4.94      2.65 o 
   1   2   9      156.13      169.34      7.77 o 
   2   2   9       40.20       33.66      5.69 o 
   3   2   9      161.29      175.84     13.00 o 
   4   2   9       65.11       71.81      6.02 o 
   5   2   9       25.93       11.80      5.95 o 
   6   2   9       20.99       12.46     14.65 o 
 -16   3   9       13.73       17.70     15.99 o 
 -15   3   9        2.16        3.30      5.53 o 
 -14   3   9       25.98       28.39      5.79 o 
 -13   3   9        0.37        1.08      2.46 o 
 -12   3   9      169.64      191.73      6.90 o 
 -11   3   9        2.80        7.21      2.48 o 
 -10   3   9      213.53      215.59      5.06 o 
  -9   3   9      512.83      551.20      7.45 o 
  -8   3   9      580.09      580.38     14.14 o 
  -7   3   9      503.54      565.22     28.10 o 
  -6   3   9      128.19      130.61     10.46 o 
  -5   3   9      223.05      222.08     12.25 o 
  -4   3   9      195.75      202.95     18.23 o 
  -3   3   9      605.26      672.51      7.57 o 
  -2   3   9      656.39      658.42      7.96 o 
  -1   3   9       41.83       36.35      2.90 o 
   0   3   9      409.43      420.50     17.81 o 
   1   3   9      363.25      397.53     22.33 o 
   2   3   9      336.42      389.70     18.37 o 
   3   3   9      171.30      193.23     11.30 o 
   4   3   9        5.84        1.26      3.22 o 
   5   3   9       55.77       69.73      6.19 o 
   6   3   9        1.36       -1.52      6.29 o 
 -16   4   9        0.10       -4.42      7.77 o 
 -15   4   9       19.57       21.99      7.03 o 
 -14   4   9        0.73       -2.52      3.48 o 
 -13   4   9       69.67       85.29      5.18 o 
 -12   4   9      198.46      214.36      7.02 o 
 -11   4   9       12.04       12.13      2.81 o 
 -10   4   9      245.29      271.43      6.13 o 
  -9   4   9       24.41       22.97      2.48 o 
  -8   4   9       23.05       27.52      0.90 o 
  -7   4   9        4.46        6.28      5.98 o 
  -6   4   9      213.72      244.50     21.52 o 
  -5   4   9      640.83      687.76     22.42 o 
  -4   4   9       34.98       40.05     12.85 o 
  -3   4   9      896.88      941.22     13.95 o 
  -2   4   9      758.58      814.76     10.40 o 
  -1   4   9      327.21      343.20      7.31 o 
   0   4   9       26.55       27.91      2.90 o 
   1   4   9      242.14      275.16      7.59 o 
   2   4   9      176.93      221.62      7.85 o 
   3   4   9        1.55        5.34      4.00 o 
   4   4   9       34.28       36.16      4.60 o 
   5   4   9        0.11       -1.90      5.79 o 
 -16   5   9        3.40        3.68      4.54 o 
 -15   5   9        7.41       14.92      6.23 o 
 -14   5   9       64.19       83.59      7.28 o 
 -13   5   9       35.91       45.44      4.50 o 
 -12   5   9        4.86        1.05      2.07 o 
 -11   5   9      200.02      194.20      6.30 o 
 -10   5   9        6.74        4.00      1.96 o 
  -9   5   9       36.23       26.10      1.24 o 
  -8   5   9      179.94      165.77     10.22 o 
  -7   5   9      598.65      622.30     22.72 o 
  -6   5   9      469.78      493.17     28.69 o 
  -5   5   9        2.03        5.08      5.98 o 
  -4   5   9      172.54      178.44     20.03 o 
  -3   5   9       23.38       19.64      1.34 o 
  -2   5   9       42.78       49.71      3.63 o 
  -1   5   9       75.71       84.44      4.06 o 
   0   5   9       12.85       16.33      2.69 o 
   1   5   9      100.08      105.89      5.67 o 
   2   5   9        7.09        7.87      3.49 o 
   3   5   9       51.50       56.20      5.85 o 
   4   5   9        5.33        5.91      7.96 o 
 -16   6   9        0.18       -2.16      3.43 o 
 -15   6   9        4.11        7.74      3.56 o 
 -14   6   9       30.83       35.53      4.71 o 
 -13   6   9      147.91      165.16      6.18 o 
 -12   6   9      250.59      284.75      7.52 o 
 -11   6   9        0.12        1.10      1.39 o 
 -10   6   9      277.10      305.85      8.02 o 
  -9   6   9      307.05      305.20     15.09 o 
  -8   6   9      447.74      472.64     14.33 o 
  -7   6   9      188.38      218.23     10.42 o 
  -6   6   9      191.36      196.68     14.94 o 
  -5   6   9     1165.64     1203.65     35.57 o 
  -4   6   9      219.72      239.61      3.76 o 
  -3   6   9      185.62      176.49      3.36 o 
  -2   6   9       96.82       93.10      3.19 o 
  -1   6   9       10.21        5.05      1.98 o 
   0   6   9       69.84       72.15      4.36 o 
   1   6   9       24.87       27.77      4.06 o 
   2   6   9        0.71        3.13      3.53 o 
   3   6   9       60.86       61.58      7.47 o 
   4   6   9       21.80       28.98      8.45 o 
 -16   7   9       10.29       12.64      4.62 o 
 -15   7   9        0.14        2.49      3.12 o 
 -14   7   9        6.48        8.39      3.16 o 
 -13   7   9        3.61        5.72      2.76 o 
 -12   7   9        0.37       -0.13      1.34 o 
 -11   7   9      106.53      117.10      4.64 o 
 -10   7   9       28.91       30.34      1.85 o 
  -9   7   9      812.17      903.70     22.16 o 
  -8   7   9      284.56      276.82     12.33 o 
  -7   7   9       94.19      136.78      9.39 o 
  -6   7   9      331.61      360.46     13.27 o 
  -5   7   9       22.38       13.75      8.37 o 
  -4   7   9      322.48      353.71      5.29 o 
  -3   7   9        9.64        8.78      2.72 o 
  -2   7   9      273.19      272.18      6.11 o 
  -1   7   9        8.50       11.13      3.04 o 
   0   7   9      134.60      152.90      7.08 o 
   1   7   9       12.96       16.66      3.47 o 
   2   7   9       91.02       90.38      7.47 o 
   3   7   9       36.95       54.53     11.20 o 
 -16   8   9        2.27        2.80      3.23 o 
 -15   8   9        3.93        4.71      3.07 o 
 -14   8   9       25.96       25.03      7.10 o 
 -13   8   9        7.66        2.85      2.42 o 
 -12   8   9      148.64      137.28      8.92 o 
 -11   8   9       11.08        7.13      2.10 o 
 -10   8   9      252.11      274.54      6.69 o 
  -9   8   9      101.65      112.65     10.21 o 
  -8   8   9       27.69       47.66      9.41 o 
  -7   8   9      150.99      178.38     13.55 o 
  -6   8   9      117.56      161.01     10.66 o 
  -5   8   9      293.79      269.43      5.52 o 
  -4   8   9       77.00       63.19      6.31 o 
  -3   8   9      220.58      219.98      7.61 o 
  -2   8   9        0.55        1.25      1.95 o 
  -1   8   9      186.50      188.09      7.80 o 
   0   8   9       15.68       18.98      3.90 o 
   1   8   9       87.92       80.85     15.75 o 
   2   8   9       60.08       57.56      5.82 o 
 -16   9   9       31.94       42.80     19.81 o 
 -15   9   9       26.50        6.64      6.78 o 
 -14   9   9        6.36        3.77      4.63 o 
 -13   9   9       22.74       28.69      3.68 o 
 -12   9   9        0.11        0.55      3.02 o 
 -11   9   9      121.54      134.11     11.18 o 
 -10   9   9        0.08        0.24      1.16 o 
  -9   9   9      231.50      252.71     15.96 o 
  -8   9   9       37.24       30.07      7.91 o 
  -7   9   9      360.26      380.17     15.91 o 
  -6   9   9      902.27      882.71     25.35 o 
  -5   9   9      143.53      136.86      4.17 o 
  -4   9   9      402.28      389.57      9.40 o 
  -3   9   9        3.75        3.22      1.72 o 
  -2   9   9       62.00       71.38      4.05 o 
  -1   9   9        4.23        3.67      2.83 o 
   0   9   9       92.45       90.25      6.08 o 
   1   9   9       48.34       52.48      5.39 o 
 -15  10   9       49.59        2.69      8.37 o 
 -14  10   9       23.06       17.08     11.21 o 
 -13  10   9       73.58       69.54      8.22 o 
 -12  10   9       94.06       84.93      9.59 o 
 -11  10   9        0.78        1.06      1.16 o 
 -10  10   9      121.12      152.72      6.49 o 
  -9  10   9       42.61       18.49     24.21 o 
  -8  10   9      388.08      425.16     17.30 o 
  -7  10   9      134.98      118.76     70.39 o 
  -6  10   9      646.69      593.88     18.47 o 
  -5  10   9      118.12      131.98      6.80 o 
  -4  10   9       25.86       22.56      2.86 o 
  -3  10   9       80.67       96.81      6.63 o 
  -2  10   9        1.14        1.75      2.23 o 
  -1  10   9       77.20       86.80      5.02 o 
   0  10   9       15.40       13.06      3.55 o 
 -15  11   9        0.07       -2.09      8.37 o 
 -14  11   9        0.68       -8.67     10.16 o 
 -13  11   9        5.97       11.06     10.16 o 
 -12  11   9        0.06       -4.18      8.67 o 
 -11  11   9       86.58       90.51     14.79 o 
 -10  11   9        1.56       -0.04      4.12 o 
  -9  11   9       83.59       74.72     49.17 o 
  -8  11   9       11.86       -0.46      4.42 o 
  -7  11   9       96.06       80.67     54.25 o 
  -6  11   9       31.58        0.57      4.54 o 
  -5  11   9        2.20        2.75      1.65 o 
  -4  11   9       30.84       33.80      5.21 o 
  -3  11   9       13.67        8.68      2.58 o 
  -2  11   9       81.24       90.51      5.98 o 
  -1  11   9        2.74        1.96      2.85 o 
 -14  12   9        0.42        1.20      8.07 o 
 -13  12   9       10.51       11.36     11.66 o 
 -12  12   9       10.09       14.94     11.66 o 
 -11  12   9        0.20        1.49      8.07 o 
 -10  12   9       23.94        0.75      5.07 o 
  -9  12   9        2.43        0.21      5.84 o 
  -8  12   9        8.67        1.14      5.17 o 
  -7  12   9       19.87        1.60      5.48 o 
  -6  12   9        7.30        9.68     10.46 o 
  -5  12   9       18.90       33.77     12.25 o 
  -4  12   9        0.28       -4.18      8.07 o 
  -3  12   9       11.04       12.85      8.97 o 
 -13  13   9       22.24       23.01     14.35 o 
 -12  13   9        0.04        6.87     11.36 o 
 -11  13   9       23.77       -1.79      8.97 o 
 -10  13   9        0.54        0.90      8.07 o 
  -9  13   9        9.02        0.00      9.86 o 
  -8  13   9       23.52        0.30      5.98 o 
  -7  13   9        5.24        0.65      6.02 o 
  -6  13   9       18.32        9.20     21.52 o 
  -5  13   9        3.05        0.60      6.58 o 
 -11  14   9       12.25       -0.30      7.77 o 
 -10  14   9       19.48        0.60      8.07 o 
  -9  14   9       13.53        0.90      7.77 o 
  -8  14   9       25.01        0.00      5.98 o 
  -7  14   9       23.85       45.13     14.35 o 
   2 -16  10        7.06        7.71      9.45 o 
  -2 -15  10       41.01       29.28     20.17 o 
  -1 -15  10       65.37       44.47     41.40 o 
   0 -15  10        4.99        7.92      9.09 o 
   1 -15  10       99.71      135.99     23.31 o 
   2 -15  10        3.16       -0.90      9.27 o 
   3 -15  10       26.60       28.69     16.14 o 
   4 -15  10        4.38        0.18      5.48 o 
   5 -15  10       41.69       45.83     12.57 o 
  -4 -14  10        0.12       -0.80      6.53 o 
  -3 -14  10       31.18       10.89     17.34 o 
  -2 -14  10        9.24       10.77     11.83 o 
  -1 -14  10        1.76       -0.24      4.75 o 
   0 -14  10       84.42       67.87     45.58 o 
   1 -14  10       11.92       16.44     13.45 o 
   2 -14  10       72.96       65.93     43.64 o 
   3 -14  10        2.62       -2.34      6.75 o 
   4 -14  10        1.75        4.69      7.50 o 
   5 -14  10        2.98        1.80      6.65 o 
   6 -14  10       20.11       26.94      9.91 o 
  -5 -13  10        0.08        2.49      8.02 o 
  -4 -13  10       11.70        3.45      7.78 o 
  -3 -13  10        6.88       -0.90      6.17 o 
  -2 -13  10        5.30        4.12      9.18 o 
  -1 -13  10      158.14      174.75     14.99 o 
   0 -13  10        4.05       -0.30      5.07 o 
   1 -13  10       93.24      116.20     13.21 o 
   2 -13  10        7.03        4.54      6.96 o 
   3 -13  10        2.02        8.60      7.71 o 
   4 -13  10       15.40       11.28      9.91 o 
   5 -13  10        0.95        6.59     11.93 o 
   6 -13  10        6.44        5.69      7.73 o 
   7 -13  10        0.03       -3.96      7.32 o 
  -7 -12  10       23.99        8.44      9.41 o 
  -6 -12  10       15.06        8.19     10.89 o 
  -5 -12  10       56.77       30.39     29.89 o 
  -4 -12  10       11.95        5.42      7.10 o 
  -3 -12  10        8.47       10.03     10.01 o 
  -2 -12  10       23.17       12.41     10.91 o 
  -1 -12  10        9.63        1.20      7.77 o 
   0 -12  10      202.31      200.56     33.18 o 
   1 -12  10        5.30        2.99     14.65 o 
   2 -12  10       84.22      107.30     16.74 o 
   3 -12  10        5.59       18.00      9.73 o 
   4 -12  10        1.81        1.65      6.88 o 
   5 -12  10       56.98       69.36     10.33 o 
   6 -12  10        7.59        0.56      4.38 o 
   7 -12  10       14.43       19.64      9.84 o 
   8 -12  10        3.67       -2.78      6.43 o 
  -8 -11  10       94.47      101.54     14.42 o 
  -7 -11  10        1.33        1.64      6.17 o 
  -6 -11  10      158.48      143.38     14.20 o 
  -5 -11  10       39.23       20.40     21.52 o 
  -4 -11  10        2.96        2.38      6.33 o 
  -3 -11  10        5.80       15.61     12.38 o 
  -2 -11  10       12.64       11.36      8.73 o 
  -1 -11  10      300.29      362.18     19.90 o 
   0 -11  10       53.51       53.80      9.51 o 
   1 -11  10      281.09      315.52     15.53 o 
   2 -11  10        5.40        1.64      5.07 o 
   3 -11  10       59.12       60.54      9.30 o 
   4 -11  10      124.96      136.38     11.62 o 
   5 -11  10        5.15        5.81      6.86 o 
   6 -11  10       55.34       56.18     10.64 o 
   7 -11  10        0.24       -1.37      5.11 o 
   8 -11  10       22.51       29.94      9.28 o 
  -9 -10  10       17.51        0.60     12.55 o 
  -8 -10  10        0.30        0.78      5.45 o 
  -7 -10  10       45.67       19.01     16.44 o 
  -6 -10  10       18.79        3.70      6.63 o 
  -5 -10  10      132.58      139.29     13.93 o 
  -4 -10  10       15.37       12.71      6.81 o 
  -3 -10  10       36.87       39.89     10.39 o 
  -2 -10  10       31.99       32.23      7.69 o 
  -1 -10  10       47.59       50.01     10.18 o 
   0 -10  10       11.60       17.93      6.76 o 
   1 -10  10       15.21       10.01      6.13 o 
   2 -10  10      208.90      216.06     14.62 o 
   3 -10  10      203.18      246.53     15.09 o 
   4 -10  10        2.71        3.36      5.27 o 
   5 -10  10      128.38      143.86     14.05 o 
   6 -10  10        2.15        1.69      4.72 o 
   7 -10  10        2.63        3.06      5.39 o 
   8 -10  10        0.00        1.13      4.67 o 
 -10  -9  10       17.05        0.30      6.58 o 
  -9  -9  10        0.67       -0.54      4.94 o 
  -8  -9  10       34.08       16.34     17.19 o 
  -7  -9  10        9.46       -0.84      5.26 o 
  -6  -9  10      114.15      110.24     10.60 o 
  -5  -9  10        9.83       11.25      6.38 o 
  -4  -9  10      103.17       97.17      9.66 o 
  -3  -9  10      217.84      260.61     14.57 o 
  -2  -9  10       23.50       18.46      6.33 o 
  -1  -9  10      300.80      346.70     13.63 o 
   0  -9  10       53.09       61.93     13.00 o 
   1  -9  10      401.52      456.90     15.01 o 
   2  -9  10       27.65       28.17      6.65 o 
   3  -9  10       98.60      116.40      9.61 o 
   4  -9  10      178.34      194.47     24.06 o 
   5  -9  10      133.19      133.40     17.34 o 
   6  -9  10       30.07       29.90      7.32 o 
   7  -9  10       29.45       25.72      7.53 o 
   8  -9  10        2.67       -0.28      4.45 o 
 -11  -8  10        3.53        4.18      9.27 o 
 -10  -8  10        5.63        1.20      6.87 o 
  -9  -8  10       23.25        8.18      4.10 o 
  -8  -8  10       31.85       10.38     14.79 o 
  -7  -8  10      162.19      186.58     11.78 o 
  -6  -8  10       41.58       46.81      7.96 o 
  -5  -8  10      211.02      241.32     11.78 o 
  -4  -8  10      394.17      414.94     16.11 o 
  -3  -8  10       37.08       47.93      6.96 o 
  -2  -8  10      637.69      673.35     19.91 o 
  -1  -8  10       67.58       91.93      8.03 o 
   0  -8  10      134.38      146.94      9.19 o 
   1  -8  10       29.94       31.94     10.25 o 
   2  -8  10      147.90      160.12     11.66 o 
   3  -8  10       21.91       26.86      6.23 o 
   4  -8  10      200.77      211.75     19.28 o 
   5  -8  10       52.88       55.07      9.38 o 
   6  -8  10       77.84       71.73     19.58 o 
   7  -8  10      175.55      194.91     27.35 o 
   8  -8  10        3.42        2.96      5.91 o 
 -11  -7  10        4.37       -5.08      8.67 o 
 -10  -7  10       19.27       30.49     11.06 o 
  -9  -7  10        1.54        3.14      3.63 o 
  -8  -7  10       36.96       35.05      8.61 o 
  -7  -7  10      135.67      138.19      9.79 o 
  -6  -7  10        3.93        6.02      4.72 o 
  -5  -7  10      576.52      582.70     28.69 o 
  -4  -7  10        6.71        7.60      4.54 o 
  -3  -7  10      618.36      646.71     18.30 o 
  -2  -7  10      280.23      297.53     10.88 o 
  -1  -7  10      371.55      409.96     12.36 o 
   0  -7  10       80.60       92.44      7.08 o 
   1  -7  10      324.06      336.40     23.16 o 
   2  -7  10       50.59       53.51      6.54 o 
   3  -7  10       45.20       47.93      6.65 o 
   4  -7  10      122.18      139.17     17.78 o 
   5  -7  10       84.44       91.69     13.30 o 
   6  -7  10      232.70      265.44     34.22 o 
   7  -7  10        4.98        0.48      4.08 o 
   8  -7  10       20.13       19.53      9.11 o 
 -12  -6  10        0.51        1.20      7.17 o 
 -11  -6  10       10.66       12.85      9.27 o 
 -10  -6  10       13.43       11.96      2.81 o 
  -9  -6  10       34.84       35.46      8.71 o 
  -8  -6  10        4.37        5.86      3.04 o 
  -7  -6  10      191.48      208.34     12.00 o 
  -6  -6  10      196.35      177.40     11.06 o 
  -5  -6  10      638.51      635.96     15.20 o 
  -4  -6  10      984.71     1027.82     22.42 o 
  -3  -6  10       65.98       77.41      6.34 o 
  -2  -6  10      635.75      696.62     15.11 o 
  -1  -6  10      145.10      177.73      9.50 o 
   0  -6  10      268.98      277.43     11.81 o 
   1  -6  10       29.11       30.77      6.19 o 
   2  -6  10      474.53      481.67     23.01 o 
   3  -6  10      120.17      129.09      9.64 o 
   4  -6  10       90.65       89.38     10.91 o 
   5  -6  10      195.81      201.05     31.98 o 
   6  -6  10        1.25        1.40      5.25 o 
   7  -6  10        0.53        0.68      3.87 o 
   8  -6  10        1.39       -1.03      7.62 o 
 -13  -5  10        2.29       -9.86     16.14 o 
 -12  -5  10        0.13        0.30      8.97 o 
 -11  -5  10        4.04        4.74      6.43 o 
 -10  -5  10       26.20       36.61      4.06 o 
  -9  -5  10       29.46       24.83      3.92 o 
  -8  -5  10      125.85      128.41      6.81 o 
  -7  -5  10       27.33       29.91      6.29 o 
  -6  -5  10     1576.28     1584.71     27.45 o 
  -5  -5  10      250.51      250.30      8.75 o 
  -4  -5  10      105.43       86.33      8.52 o 
  -3  -5  10      602.78      637.17     26.90 o 
  -2  -5  10       14.42       19.52      4.80 o 
  -1  -5  10       17.14       19.73      3.91 o 
   0  -5  10       13.90       21.86      4.12 o 
   1  -5  10      448.22      466.95     30.64 o 
   2  -5  10        0.54        0.66      3.57 o 
   3  -5  10      472.80      504.95     24.66 o 
   4  -5  10      145.62      161.40      8.88 o 
   5  -5  10       13.90       15.24      6.58 o 
   6  -5  10       37.51       47.00      7.29 o 
   7  -5  10        6.46       10.60      6.49 o 
   8  -5  10       29.47       40.66     10.91 o 
 -13  -4  10        0.08       -2.93      5.74 o 
 -12  -4  10        6.38       17.34      8.97 o 
 -11  -4  10       89.62       79.44      7.58 o 
 -10  -4  10        0.29        0.60      2.31 o 
  -9  -4  10      229.25      232.07      8.87 o 
  -8  -4  10       29.59       26.48      4.76 o 
  -7  -4  10      230.46      227.83      9.72 o 
  -6  -4  10       12.92        9.56      3.38 o 
  -5  -4  10      132.38      151.65      7.24 o 
  -4  -4  10      661.02      758.17     13.63 o 
  -3  -4  10      233.11      206.40     13.00 o 
  -2  -4  10      186.43      176.23      6.34 o 
  -1  -4  10       98.91       97.57      5.17 o 
   0  -4  10      467.79      463.52     40.80 o 
   1  -4  10       88.83       92.79      9.71 o 
   2  -4  10      192.73      211.87      9.55 o 
   3  -4  10        3.67        3.29      4.15 o 
   4  -4  10       11.06        6.60      4.33 o 
   5  -4  10       49.06       52.21      8.33 o 
   6  -4  10        3.91        4.98      4.85 o 
   7  -4  10       70.58       86.62      9.66 o 
   8  -4  10        4.50        7.77      8.37 o 
 -14  -3  10        1.30        9.57     11.66 o 
 -13  -3  10       18.89        6.55      8.22 o 
 -12  -3  10       16.77       15.46      4.80 o 
 -11  -3  10       29.15       30.13      5.48 o 
 -10  -3  10       88.26       92.47      6.29 o 
  -9  -3  10       16.77       13.04      4.52 o 
  -8  -3  10      187.09      189.05      6.17 o 
  -7  -3  10       10.64       14.64      3.76 o 
  -6  -3  10      198.79      208.49      6.34 o 
  -5  -3  10      182.69      183.30      5.71 o 
  -4  -3  10        2.25        3.36      2.53 o 
  -3  -3  10       94.74       97.58      5.98 o 
  -2  -3  10      145.59      141.17      4.96 o 
  -1  -3  10       75.72       79.46      4.33 o 
   0  -3  10      144.87      131.95      8.67 o 
   1  -3  10        2.14        4.72      3.42 o 
   2  -3  10      288.86      282.45     10.09 o 
   3  -3  10       89.20       78.07      7.63 o 
   4  -3  10      130.41      126.48      9.50 o 
   5  -3  10       16.11       17.81      5.60 o 
   6  -3  10       27.96       28.80     21.07 o 
   7  -3  10        0.33        0.30      5.08 o 
   8  -3  10       12.32       -0.90      6.28 o 
 -14  -2  10       15.56        6.89      7.70 o 
 -13  -2  10       15.38       14.15      5.82 o 
 -12  -2  10       13.54       12.18      3.30 o 
 -11  -2  10      152.97      165.29      7.77 o 
 -10  -2  10       57.39       50.70      5.80 o 
  -9  -2  10       93.93       87.57      5.28 o 
  -8  -2  10       97.21      113.51      6.53 o 
  -7  -2  10     1366.72     1369.37     25.04 o 
  -6  -2  10       35.23       32.39      3.29 o 
  -5  -2  10      114.88      108.74      3.91 o 
  -4  -2  10      411.63      397.06      9.71 o 
  -3  -2  10      136.27      134.69      5.02 o 
  -2  -2  10      867.81      850.88     14.07 o 
  -1  -2  10       88.06       65.27      6.02 o 
   0  -2  10      125.56      133.36      5.17 o 
   1  -2  10       53.20       63.48      7.36 o 
   2  -2  10       83.30       87.22      6.73 o 
   3  -2  10      295.55      299.06      9.83 o 
   4  -2  10        2.15        5.48      5.11 o 
   5  -2  10       93.14      106.93     15.09 o 
   6  -2  10        0.89       -0.90      5.38 o 
   7  -2  10       21.14        0.30      5.08 o 
 -15  -1  10       28.79       44.83     20.03 o 
 -14  -1  10       18.80        6.81      8.82 o 
 -13  -1  10        0.54        2.84      3.02 o 
 -12  -1  10       29.40       30.56      4.38 o 
 -11  -1  10        3.55        6.12      3.28 o 
 -10  -1  10      120.05      119.53      5.81 o 
  -9  -1  10       22.53       22.71      4.30 o 
  -8  -1  10       89.02       87.76      4.92 o 
  -7  -1  10       27.82       21.75      2.35 o 
  -6  -1  10      200.97      193.60      4.63 o 
  -5  -1  10      149.47      159.36      4.53 o 
  -4  -1  10      114.54      135.23      4.18 o 
  -3  -1  10      335.21      289.58      7.60 o 
  -2  -1  10      162.03      180.31      5.34 o 
  -1  -1  10      608.89      596.51      9.93 o 
   0  -1  10        5.61        8.70      2.91 o 
   1  -1  10      547.71      556.64     11.29 o 
   2  -1  10      443.97      458.95     12.93 o 
   3  -1  10        6.19       12.26      4.33 o 
   4  -1  10      195.62      195.78     20.92 o 
   5  -1  10        2.40        0.30      4.18 o 
   6  -1  10       34.47        0.30      5.08 o 
   7  -1  10        0.00        0.30      5.08 o 
 -15   0  10       32.73       25.59     20.77 o 
 -14   0  10        0.16        2.74      5.56 o 
 -13   0  10        4.46        2.52      2.77 o 
 -12   0  10        0.75        1.50      2.84 o 
 -11   0  10      139.71      131.58      6.84 o 
 -10   0  10       30.16       30.67      3.28 o 
  -9   0  10      875.07      909.39     17.04 o 
  -8   0  10       21.85       21.36      4.16 o 
  -7   0  10      197.13      217.83      6.43 o 
  -6   0  10       86.76       70.08      2.21 o 
  -5   0  10      487.71      483.70     13.62 o 
  -4   0  10     1490.79     1621.93     19.90 o 
  -3   0  10        1.95        2.58      2.00 o 
  -2   0  10      941.62      962.80     14.08 o 
  -1   0  10        0.02        1.32      1.57 o 
   0   0  10      183.89      197.05      5.69 o 
   1   0  10      607.42      660.04     15.39 o 
   2   0  10      103.27      107.60     14.35 o 
   3   0  10      174.66      190.10     12.55 o 
   4   0  10       82.92       90.56     11.06 o 
   5   0  10       65.03       70.24     11.36 o 
   6   0  10        5.63       -0.30      5.08 o 
 -15   1  10        5.06        5.43      6.58 o 
 -14   1  10        0.58       -0.77      2.50 o 
 -13   1  10        8.40       10.53      3.57 o 
 -12   1  10        0.58        0.32      1.83 o 
 -11   1  10        9.78       10.32      3.28 o 
 -10   1  10       27.71       40.73      4.98 o 
  -9   1  10      288.64      290.10      6.54 o 
  -8   1  10      370.31      383.38      7.90 o 
  -7   1  10      172.95      187.73      5.93 o 
  -6   1  10      218.87      250.07     10.76 o 
  -5   1  10      587.44      614.52     11.76 o 
  -4   1  10      439.57      483.10     18.20 o 
  -3   1  10     1536.04     1457.10     32.69 o 
  -2   1  10      272.18      240.08      5.75 o 
  -1   1  10      501.96      568.80     17.34 o 
   0   1  10      315.56      333.57     11.06 o 
   1   1  10      143.37      178.14      9.56 o 
   2   1  10      111.84      104.01      9.27 o 
   3   1  10      130.87      138.38     11.36 o 
   4   1  10       29.27       26.41      5.08 o 
   5   1  10       78.57       80.42      8.77 o 
   6   1  10       21.07        0.60      5.68 o 
 -15   2  10        1.11        0.39      3.95 o 
 -14   2  10        0.71        2.68      3.04 o 
 -13   2  10        5.99        3.12      2.85 o 
 -12   2  10        5.37        7.81      3.97 o 
 -11   2  10       29.77       40.70      3.51 o 
 -10   2  10        6.97        5.40      1.98 o 
  -9   2  10      325.16      352.30      6.43 o 
  -8   2  10      385.30      406.42      6.12 o 
  -7   2  10      333.73      313.68      3.50 o 
  -6   2  10      233.61      253.47     21.52 o 
  -5   2  10      961.66     1015.05     28.69 o 
  -4   2  10      286.94      310.88      9.41 o 
  -3   2  10      214.57      220.20     11.96 o 
  -2   2  10      615.65      649.49     20.47 o 
  -1   2  10       25.88       21.26      3.74 o 
   0   2  10      179.72      185.06      7.80 o 
   1   2  10       11.80       19.44      4.75 o 
   2   2  10      190.24      221.44     17.63 o 
   3   2  10       25.08       27.29      4.88 o 
   4   2  10      109.18      119.72      8.39 o 
   5   2  10       22.49       28.60     22.57 o 
 -16   3  10        3.54       -5.02      5.02 o 
 -15   3  10       21.78       20.00      9.23 o 
 -14   3  10        4.14        8.01      3.98 o 
 -13   3  10        0.20        2.76      2.58 o 
 -12   3  10       12.49        8.84      2.91 o 
 -11   3  10       52.70       61.87      3.76 o 
 -10   3  10      203.01      245.10      5.46 o 
  -9   3  10       95.35      106.00      3.64 o 
  -8   3  10        2.72       -0.30      4.18 o 
  -7   3  10       31.57       35.57      8.37 o 
  -6   3  10       81.41       98.63     11.06 o 
  -5   3  10      171.74      175.15     12.85 o 
  -4   3  10       23.04       19.13      7.47 o 
  -3   3  10      231.02      249.30      4.22 o 
  -2   3  10      171.59      183.10      3.81 o 
  -1   3  10       22.26       14.35      2.44 o 
   0   3  10      221.91      217.62      6.27 o 
   1   3  10      246.35      281.26     11.55 o 
   2   3  10      141.99      172.60      6.49 o 
   3   3  10       21.24       25.25      4.26 o 
   4   3  10       26.18       21.06      9.83 o 
   5   3  10        9.47        6.49      6.43 o 
 -16   4  10       11.21        4.66      4.72 o 
 -15   4  10       18.52       19.11      6.30 o 
 -14   4  10       11.04       13.10      4.13 o 
 -13   4  10       28.26       34.14      5.51 o 
 -12   4  10       12.30       16.85      2.87 o 
 -11   4  10      271.24      286.51      7.69 o 
 -10   4  10       10.20       10.73      2.20 o 
  -9   4  10       49.41       52.69      1.67 o 
  -8   4  10        7.09        2.69      9.86 o 
  -7   4  10      272.31      272.89     16.44 o 
  -6   4  10       31.34       36.17      8.97 o 
  -5   4  10      112.27      144.66     12.55 o 
  -4   4  10      289.10      284.85     15.84 o 
  -3   4  10       95.55       96.78      2.20 o 
  -2   4  10      180.10      183.18      5.18 o 
  -1   4  10        0.64        1.35      2.27 o 
   0   4  10      161.00      195.88      5.57 o 
   1   4  10       57.18       49.05      4.54 o 
   2   4  10        0.47       -1.64      2.83 o 
   3   4  10       33.49       37.78      4.98 o 
   4   4  10        0.55        2.27      4.97 o 
 -16   5  10        0.14        3.68      4.12 o 
 -15   5  10        3.88        6.42      4.92 o 
 -14   5  10       18.61       21.02      3.81 o 
 -13   5  10       52.99       56.48      4.70 o 
 -12   5  10      181.57      199.79      6.23 o 
 -11   5  10      105.13      114.56      4.85 o 
 -10   5  10      248.59      272.96      4.78 o 
  -9   5  10      583.03      592.71     25.11 o 
  -8   5  10      168.37      192.19     15.84 o 
  -7   5  10       10.16        3.89     11.36 o 
  -6   5  10       23.63       28.99      9.27 o 
  -5   5  10       92.69      114.77     12.85 o 
  -4   5  10        3.99        3.59      5.98 o 
  -3   5  10       87.68       93.54      3.22 o 
  -2   5  10      103.08       93.99      3.77 o 
  -1   5  10      121.30      118.82      5.62 o 
   0   5  10       20.37       27.12      3.13 o 
   1   5  10       39.12       45.47      4.62 o 
   2   5  10        4.65        6.43      4.06 o 
   3   5  10        0.35        6.08      5.36 o 
   4   5  10        0.45        0.78      4.37 o 
 -16   6  10        6.85        7.62      4.23 o 
 -15   6  10        1.22        1.05      2.75 o 
 -14   6  10       13.61       21.86      5.02 o 
 -13   6  10       67.73       77.06      5.21 o 
 -12   6  10       99.74      114.62      4.92 o 
 -11   6  10      592.96      625.18     12.28 o 
 -10   6  10      130.59      146.52     10.51 o 
  -9   6  10      518.17      562.96     17.06 o 
  -8   6  10       27.90       39.45     11.36 o 
  -7   6  10       12.74        2.09      6.58 o 
  -6   6  10        1.31        5.08      7.47 o 
  -5   6  10       50.43       38.56     16.74 o 
  -4   6  10      270.87      300.09      4.01 o 
  -3   6  10      216.93      198.75      5.08 o 
  -2   6  10       43.90       59.89      2.92 o 
  -1   6  10        9.36        3.62      2.22 o 
   0   6  10       56.01       60.74      4.44 o 
   1   6  10        9.07        9.25      3.68 o 
   2   6  10       26.90       24.30      7.90 o 
   3   6  10        1.19        0.87      4.52 o 
 -16   7  10        0.31       -0.23      2.74 o 
 -15   7  10       40.11       46.77     13.00 o 
 -14   7  10       14.34       14.28      4.79 o 
 -13   7  10       26.72       35.09      2.88 o 
 -12   7  10       79.58       81.58      3.88 o 
 -11   7  10       18.20       10.91      2.29 o 
 -10   7  10       71.72      105.82     11.56 o 
  -9   7  10      238.40      246.94     12.75 o 
  -8   7  10        2.50        0.74      4.00 o 
  -7   7  10        6.77        5.38      7.77 o 
  -6   7  10      158.82      180.23     16.44 o 
  -5   7  10        4.56        6.58      7.77 o 
  -4   7  10      112.96      102.55      6.70 o 
  -3   7  10      261.56      246.30      5.20 o 
  -2   7  10       56.45       63.07      3.17 o 
  -1   7  10       80.99      104.48      4.32 o 
   0   7  10       47.68       43.84      4.18 o 
   1   7  10       15.46       20.30      3.61 o 
   2   7  10       24.63       21.40      4.09 o 
 -16   8  10        6.34        5.03      3.53 o 
 -15   8  10        0.07        0.16      2.13 o 
 -14   8  10        7.35        4.72      2.63 o 
 -13   8  10        0.52        0.28      2.00 o 
 -12   8  10       19.47       16.53      1.96 o 
 -11   8  10      316.81      340.17     17.91 o 
 -10   8  10        0.26       -1.29      5.20 o 
  -9   8  10      132.62      150.50     13.73 o 
  -8   8  10      130.21      128.33     11.06 o 
  -7   8  10       16.31       17.34     10.46 o 
  -6   8  10       16.04       31.08     18.53 o 
  -5   8  10      239.75      194.85     12.04 o 
  -4   8  10       71.98       93.25      4.16 o 
  -3   8  10        0.74        0.30      3.03 o 
  -2   8  10      128.04      151.11      6.51 o 
  -1   8  10       13.65        8.45      2.59 o 
   0   8  10       56.37       68.04      7.09 o 
   1   8  10       15.06       18.99      3.74 o 
 -15   9  10        0.94       -0.90      6.58 o 
 -14   9  10        7.76        5.98      8.67 o 
 -13   9  10        9.86        9.39      6.65 o 
 -12   9  10       39.10       42.25     10.84 o 
 -11   9  10        0.50       -0.65      4.64 o 
 -10   9  10      185.05      220.37     16.30 o 
  -9   9  10       62.48       25.11     27.05 o 
  -8   9  10      121.14      138.57     12.00 o 
  -7   9  10       93.57       63.05     44.38 o 
  -6   9  10       96.29      111.19     16.14 o 
  -5   9  10      255.08      258.07     11.24 o 
  -4   9  10        0.61       -0.90      2.54 o 
  -3   9  10      102.23      127.62      4.61 o 
  -2   9  10        1.01       -0.30      1.70 o 
  -1   9  10       70.33       89.37      5.11 o 
   0   9  10       37.22       27.39      4.79 o 
 -15  10  10       21.75        3.29      8.67 o 
 -14  10  10        1.00       -2.69      8.37 o 
 -13  10  10       26.37       28.61      8.56 o 
 -12  10  10       38.27       27.84      8.77 o 
 -11  10  10       69.00       84.47     13.15 o 
 -10  10  10        0.11       -2.00      5.57 o 
  -9  10  10       66.81       -0.26      4.42 o 
  -8  10  10      140.07      149.37     12.66 o 
  -7  10  10      176.56      189.71     13.72 o 
  -6  10  10      364.87      376.61     24.51 o 
  -5  10  10       12.88       19.43     10.46 o 
  -4  10  10      181.13      245.40     19.13 o 
  -3  10  10        5.75        5.68      7.77 o 
  -2  10  10       86.33       96.47      6.78 o 
  -1  10  10        6.59        4.23      3.09 o 
 -14  11  10        0.35       -5.98     16.74 o 
 -13  11  10        0.16        5.38     15.84 o 
 -12  11  10        5.76       -2.24      5.92 o 
 -11  11  10        1.84        2.54      6.13 o 
 -10  11  10       27.19        1.95      7.23 o 
  -9  11  10        0.10        0.32      4.54 o 
  -8  11  10      179.36      217.47     14.78 o 
  -7  11  10       23.64       -1.45      5.48 o 
  -6  11  10       92.96      101.62     16.44 o 
  -5  11  10       24.64       42.14     12.55 o 
  -4  11  10        0.14        5.08      8.37 o 
  -3  11  10       47.87       81.00     13.15 o 
  -2  11  10        5.46        9.56      8.07 o 
 -14  12  10       10.25       13.15     20.92 o 
 -13  12  10       14.60       14.94     20.62 o 
 -12  12  10        3.10       20.03     21.22 o 
 -11  12  10       18.09       -2.85      6.65 o 
 -10  12  10       14.15        0.15      4.12 o 
  -9  12  10       57.98       -2.05      6.33 o 
  -8  12  10        0.88        1.02      5.39 o 
  -7  12  10       34.08       -0.19      5.96 o 
  -6  12  10        6.90       11.66     17.34 o 
  -5  12  10       13.13       11.06     16.44 o 
  -4  12  10       26.39       35.57     19.73 o 
 -12  13  10       39.02       65.76     29.29 o 
 -11  13  10       12.06       -1.20      8.67 o 
 -10  13  10       26.78        0.90      8.37 o 
  -9  13  10        9.99       -3.58      8.42 o 
  -8  13  10       13.27       -0.77      5.60 o 
  -7  13  10        8.23        6.20      7.29 o 
  -6  13  10        2.01       -5.68      9.86 o 
  -1 -15  11        0.37       -3.55      8.35 o 
   0 -15  11       69.49       46.40     37.66 o 
   1 -15  11        4.69        4.78     11.36 o 
   2 -15  11       31.82       41.25     16.44 o 
   3 -15  11        4.11        2.99     16.74 o 
  -4 -14  11       13.72        2.99     10.76 o 
  -3 -14  11       22.48        1.38      7.40 o 
  -2 -14  11       17.61        9.50     10.48 o 
  -1 -14  11       56.65       -4.48     11.66 o 
   0 -14  11        1.80        2.39     10.16 o 
   1 -14  11       24.43        4.18     11.06 o 
   2 -14  11        0.04       -2.69     10.16 o 
   3 -14  11        0.84        2.57      6.87 o 
   4 -14  11       26.69       24.84     10.45 o 
   5 -14  11        2.95       13.62      9.79 o 
  -5 -13  11       32.01       14.57     16.14 o 
  -4 -13  11        0.33       -4.69     10.01 o 
  -3 -13  11       41.93       26.81     27.20 o 
  -2 -13  11       20.54       13.69     16.89 o 
  -1 -13  11        2.45        0.90      5.71 o 
   0 -13  11       31.83       21.00     23.16 o 
   1 -13  11        0.07       -1.58      6.23 o 
   2 -13  11        9.21       16.05      8.77 o 
   3 -13  11       29.26       29.44     10.04 o 
   4 -13  11        5.10        8.76      7.92 o 
   5 -13  11        0.40       -8.81      9.60 o 
   6 -13  11        4.98        6.35      6.82 o 
  -7 -12  11        8.30        0.60     13.15 o 
  -6 -12  11       27.79       15.47     17.63 o 
  -5 -12  11       24.55       12.32     13.45 o 
  -4 -12  11        7.96        7.45      9.95 o 
  -3 -12  11       17.24        7.41     14.05 o 
  -2 -12  11        2.16       -0.02      5.23 o 
  -1 -12  11       35.19       29.34     24.06 o 
   0 -12  11        0.38       -3.29      6.34 o 
   1 -12  11       53.39       41.18     32.73 o 
   2 -12  11        0.21        5.81      6.87 o 
   3 -12  11        3.57       -0.70      5.17 o 
   4 -12  11       63.57       49.69     16.58 o 
   5 -12  11        2.19        4.46      7.64 o 
   6 -12  11        5.25        9.50      7.80 o 
   7 -12  11        0.14        1.78      6.31 o 
  -8 -11  11       16.16        2.52      7.73 o 
  -7 -11  11       66.90       21.49     32.13 o 
  -6 -11  11       37.66       12.60     18.08 o 
  -5 -11  11       10.96       10.27     11.21 o 
  -4 -11  11        0.98        1.11      6.86 o 
  -3 -11  11       24.12       12.74     14.35 o 
  -2 -11  11       31.10       45.47      9.39 o 
  -1 -11  11        4.87        4.93      6.23 o 
   0 -11  11      159.46      178.95     15.75 o 
   1 -11  11       17.90       24.33     13.63 o 
   2 -11  11      180.59      210.24     33.03 o 
   3 -11  11       99.83      108.02     11.41 o 
   4 -11  11       25.47       26.64      8.67 o 
   5 -11  11       30.86       34.19      8.51 o 
   6 -11  11        0.17        0.10      3.73 o 
   7 -11  11        7.61        7.22      6.39 o 
  -9 -10  11        0.04       -2.41      6.67 o 
  -8 -10  11       24.00       12.51     11.36 o 
  -7 -10  11       15.13       12.43     13.75 o 
  -6 -10  11        1.01       -2.33      5.53 o 
  -5 -10  11        3.52        4.37      7.79 o 
  -4 -10  11      127.21      152.88     15.03 o 
  -3 -10  11      109.33      135.69     18.54 o 
  -2 -10  11       81.17       83.27     13.30 o 
  -1 -10  11      276.00      309.40     14.79 o 
   0 -10  11       11.67       12.61      6.65 o 
   1 -10  11       74.15       98.48      9.93 o 
   2 -10  11       45.39       61.96      8.98 o 
   3 -10  11       52.66       64.36     10.99 o 
   4 -10  11       32.74       39.25      9.84 o 
   5 -10  11       15.10       13.73      6.72 o 
   6 -10  11        0.64       -0.37      3.73 o 
   7 -10  11       20.56       20.77      7.39 o 
 -10  -9  11        9.08        0.00      4.48 o 
  -9  -9  11        2.90       -1.73      5.57 o 
  -8  -9  11        3.68       -2.09      5.45 o 
  -7  -9  11       54.02       44.88     36.31 o 
  -6  -9  11        0.11       -0.90      4.30 o 
  -5  -9  11       26.63       29.97      9.40 o 
  -4  -9  11      179.11      203.44     18.96 o 
  -3  -9  11       14.26       12.06      6.12 o 
  -2  -9  11      224.53      245.57     12.57 o 
  -1  -9  11       80.29       87.43     13.15 o 
   0  -9  11       61.89       62.48      8.24 o 
   1  -9  11        2.45        0.17      4.34 o 
   2  -9  11       37.60       39.24      7.40 o 
   3  -9  11       27.71       34.42      7.29 o 
   4  -9  11       28.55       28.77      7.18 o 
   5  -9  11       23.01       33.17      9.18 o 
   6  -9  11      112.80      124.15     20.03 o 
   7  -9  11       14.31       17.11      8.90 o 
 -10  -8  11       10.77       -0.90      6.58 o 
  -9  -8  11        0.79        0.29      2.15 o 
  -8  -8  11       28.02       14.56     15.69 o 
  -7  -8  11       35.15       30.81     11.36 o 
  -6  -8  11       40.17       37.45      7.45 o 
  -5  -8  11      179.36      221.56     17.78 o 
  -4  -8  11       43.47       31.07      6.63 o 
  -3  -8  11       62.32       74.83      7.81 o 
  -2  -8  11      231.37      236.15     11.20 o 
  -1  -8  11       34.69       38.46      7.92 o 
   0  -8  11       38.70       34.57      7.69 o 
   1  -8  11       78.13      111.25      8.45 o 
   2  -8  11       59.52       64.43      9.10 o 
   3  -8  11       82.60      107.91      8.88 o 
   4  -8  11       62.46       76.65     10.09 o 
   5  -8  11       74.52       79.47      8.85 o 
   6  -8  11       82.66       94.33     21.67 o 
   7  -8  11        6.72        5.55      5.60 o 
 -11  -7  11        9.62       11.06      9.56 o 
 -10  -7  11       11.67        7.37      3.44 o 
  -9  -7  11       70.67       71.40      5.28 o 
  -8  -7  11       13.48        5.67      5.15 o 
  -7  -7  11       47.13       57.40      7.57 o 
  -6  -7  11       61.20       71.26      8.84 o 
  -5  -7  11        4.91        2.91      4.00 o 
  -4  -7  11       34.13       30.30      5.91 o 
  -3  -7  11      121.44      124.57      8.35 o 
  -2  -7  11      292.72      339.09     13.87 o 
  -1  -7  11       73.49       72.64      7.08 o 
   0  -7  11      154.73      168.84      9.12 o 
   1  -7  11        4.80        6.14      5.11 o 
   2  -7  11       39.38       37.50      9.83 o 
   3  -7  11       10.63        8.66      5.84 o 
   4  -7  11       32.00       33.82      6.54 o 
   5  -7  11      116.27      130.06     17.93 o 
   6  -7  11        1.10       -4.87      6.36 o 
   7  -7  11       20.99       19.78      6.89 o 
 -12  -6  11        3.22        6.87      8.67 o 
 -11  -6  11       28.75       38.26     11.06 o 
 -10  -6  11      105.05      103.22      9.41 o 
  -9  -6  11        0.46        0.95      2.54 o 
  -8  -6  11      251.68      248.43     11.18 o 
  -7  -6  11      225.13      239.15     10.21 o 
  -6  -6  11       88.13       90.38      6.96 o 
  -5  -6  11       43.88       39.08      5.83 o 
  -4  -6  11      171.70      184.68      8.35 o 
  -3  -6  11       97.47      106.80      8.51 o 
  -2  -6  11       61.91       57.39      6.96 o 
  -1  -6  11      109.72      132.36     12.70 o 
   0  -6  11      197.38      201.26     10.22 o 
   1  -6  11      214.59      249.77     23.61 o 
   2  -6  11       46.82       42.80      7.15 o 
   3  -6  11       40.76       46.60      7.65 o 
   4  -6  11      160.56      173.39     21.07 o 
   5  -6  11        7.94       12.52      5.48 o 
   6  -6  11        2.42        4.86      4.94 o 
   7  -6  11        0.99        2.53      6.30 o 
 -13  -5  11        2.50        6.58      8.97 o 
 -12  -5  11       12.14       22.42      9.86 o 
 -11  -5  11       17.81       20.48      8.37 o 
 -10  -5  11       46.99       32.12      4.61 o 
  -9  -5  11      243.23      265.33      7.89 o 
  -8  -5  11      112.70      119.79      6.78 o 
  -7  -5  11      138.08      148.35      7.60 o 
  -6  -5  11       13.43       16.65      4.42 o 
  -5  -5  11      117.93      133.74      8.37 o 
  -4  -5  11      484.99      559.04     12.57 o 
  -3  -5  11        7.25       10.65      3.69 o 
  -2  -5  11      152.20      162.93      8.46 o 
  -1  -5  11       35.13       30.36      5.38 o 
   0  -5  11      175.27      183.66      7.50 o 
   1  -5  11       20.90       24.81      4.75 o 
   2  -5  11      206.44      219.19     22.72 o 
   3  -5  11      387.82      370.25     20.92 o 
   4  -5  11       33.54       37.96      6.23 o 
   5  -5  11       14.97       10.75      9.12 o 
   6  -5  11        4.11        4.90      5.23 o 
   7  -5  11       13.69        6.24      8.97 o 
 -13  -4  11       15.86       17.63      9.56 o 
 -12  -4  11       11.37       13.92      5.02 o 
 -11  -4  11       32.57       25.31      4.34 o 
 -10  -4  11       88.25       85.13      7.92 o 
  -9  -4  11        0.67        1.24      2.83 o 
  -8  -4  11      418.06      418.14     10.04 o 
  -7  -4  11        9.78       16.29      4.23 o 
  -6  -4  11     1280.46     1422.97     23.77 o 
  -5  -4  11      113.17      111.74      8.52 o 
  -4  -4  11       88.65       98.27      6.47 o 
  -3  -4  11      359.91      375.54     10.45 o 
  -2  -4  11       68.89       69.61      7.39 o 
  -1  -4  11      207.57      218.21      8.82 o 
   0  -4  11        0.15        1.34      2.54 o 
   1  -4  11      655.24      667.30     34.07 o 
   2  -4  11       10.72       10.03      4.12 o 
   3  -4  11      226.58      241.07     12.10 o 
   4  -4  11       32.45       36.01      6.02 o 
   5  -4  11        8.42        3.90      5.53 o 
   6  -4  11       11.64       15.10     17.34 o 
   7  -4  11        2.72       -3.18      5.02 o 
 -14  -3  11       39.71       35.53     26.60 o 
 -13  -3  11       19.31       10.06      9.41 o 
 -12  -3  11        6.89        5.75      3.64 o 
 -11  -3  11       79.83       94.05      6.08 o 
 -10  -3  11       61.04       52.29      6.52 o 
  -9  -3  11      104.71      109.04      7.33 o 
  -8  -3  11      509.10      503.14     10.54 o 
  -7  -3  11      445.21      441.65     10.14 o 
  -6  -3  11      110.89      102.57      4.96 o 
  -5  -3  11      105.42      134.15      5.17 o 
  -4  -3  11      469.69      487.11     11.81 o 
  -3  -3  11        2.02       -2.11      2.11 o 
  -2  -3  11      396.65      419.96     10.01 o 
  -1  -3  11       33.18       41.85      3.91 o 
   0  -3  11      121.03      115.91      6.69 o 
   1  -3  11      122.17      124.12      6.21 o 
   2  -3  11      195.72      208.59      8.37 o 
   3  -3  11       14.13        8.37      4.23 o 
   4  -3  11       74.86       79.73      9.27 o 
   5  -3  11       28.42       18.41     15.84 o 
   6  -3  11        0.23        0.30      4.48 o 
   7  -3  11        2.61       -0.30      5.08 o 
 -14  -2  11       31.38       19.03     16.59 o 
 -13  -2  11       12.99       11.56      6.25 o 
 -12  -2  11       19.54       16.83      4.09 o 
 -11  -2  11        5.17        3.53      3.15 o 
 -10  -2  11      169.39      175.07      8.63 o 
  -9  -2  11       39.59       37.86      7.18 o 
  -8  -2  11      351.62      364.05      7.50 o 
  -7  -2  11        2.28        3.07      2.82 o 
  -6  -2  11      442.80      451.07     11.20 o 
  -5  -2  11      509.32      520.62      9.08 o 
  -4  -2  11      184.68      197.62      7.50 o 
  -3  -2  11     1248.36     1322.82     18.80 o 
  -2  -2  11       61.65       85.26      4.84 o 
  -1  -2  11      444.29      471.74     14.94 o 
   0  -2  11       25.24       33.08      3.79 o 
   1  -2  11       78.09       94.80      5.39 o 
   2  -2  11       24.81       31.90      5.38 o 
   3  -2  11      142.65      133.58     10.01 o 
   4  -2  11       26.64       25.28      5.60 o 
   5  -2  11       12.00        0.00      5.68 o 
   6  -2  11       31.82        0.30      4.78 o 
 -14  -1  11       14.95        6.17      4.33 o 
 -13  -1  11       12.32       17.19      4.38 o 
 -12  -1  11       50.79       63.60      4.89 o 
 -11  -1  11       42.08       44.20      7.91 o 
 -10  -1  11       10.78       12.39      4.45 o 
  -9  -1  11       19.36       23.00      4.96 o 
  -8  -1  11        6.25        6.19      2.61 o 
  -7  -1  11       80.13       96.15      3.80 o 
  -6  -1  11      366.13      345.67     11.73 o 
  -5  -1  11       57.93       49.58      3.03 o 
  -4  -1  11      638.95      684.87      9.83 o 
  -3  -1  11       22.37       15.62      2.21 o 
  -2  -1  11      441.95      427.83      8.63 o 
  -1  -1  11       31.51       46.28      7.02 o 
   0  -1  11      443.77      450.91      9.50 o 
   1  -1  11       65.26       69.23      5.06 o 
   2  -1  11      205.42      211.99     13.45 o 
   3  -1  11      121.23      118.66     16.74 o 
   4  -1  11       51.97       41.25      8.97 o 
   5  -1  11       26.32        0.30      4.48 o 
   6  -1  11        0.40        0.00      3.89 o 
 -15   0  11       23.02       18.83     16.14 o 
 -14   0  11       22.04       16.65      4.44 o 
 -13   0  11        0.37        0.39      2.43 o 
 -12   0  11       34.48       35.64      4.76 o 
 -11   0  11       32.03       22.17      3.72 o 
 -10   0  11       38.25       45.30      6.83 o 
  -9   0  11       29.72       38.70      4.18 o 
  -8   0  11      856.67      820.07     14.85 o 
  -7   0  11        6.03        2.70      1.62 o 
  -6   0  11      235.54      225.29     10.41 o 
  -5   0  11      459.23      445.90     15.14 o 
  -4   0  11      285.14      311.37      4.86 o 
  -3   0  11     1661.70     1669.47     38.56 o 
  -2   0  11       55.66       54.48      4.51 o 
  -1   0  11      194.83      196.95      5.38 o 
   0   0  11      260.34      267.40      8.33 o 
   1   0  11      187.08      208.04     10.46 o 
   2   0  11       13.85       13.15      5.68 o 
   3   0  11      107.56      122.84     11.06 o 
   4   0  11       12.13       20.62     12.85 o 
   5   0  11        2.02        0.00      4.18 o 
   6   0  11       11.45        0.30      5.08 o 
 -15   1  11        5.13        7.66      6.72 o 
 -14   1  11       33.87       33.40      5.33 o 
 -13   1  11       40.08       38.42      5.03 o 
 -12   1  11       26.56       25.87      4.29 o 
 -11   1  11       22.64       37.01      3.77 o 
 -10   1  11      114.00       95.04      4.24 o 
  -9   1  11       65.92       80.65      4.23 o 
  -8   1  11      279.63      262.48      7.34 o 
  -7   1  11      581.89      605.18     29.89 o 
  -6   1  11      651.98      674.88     22.42 o 
  -5   1  11      651.88      592.56      6.52 o 
  -4   1  11      961.24     1017.38     34.08 o 
  -3   1  11      244.63      221.56      4.88 o 
  -2   1  11      141.75      163.90      3.80 o 
  -1   1  11       23.56       22.90      3.45 o 
   0   1  11        1.55        2.09      3.29 o 
   1   1  11       18.25       19.59      4.24 o 
   2   1  11      138.73      151.56      9.34 o 
   3   1  11       71.03       79.08      6.63 o 
   4   1  11       59.55       68.83      8.47 o 
   5   1  11       81.49       81.90     12.55 o 
 -15   2  11       59.59       37.64     16.70 o 
 -14   2  11       81.53       92.81      5.88 o 
 -13   2  11        0.55        1.60      2.93 o 
 -12   2  11       82.94      102.98      8.00 o 
 -11   2  11        7.21        9.82      2.45 o 
 -10   2  11      231.00      240.66      4.90 o 
  -9   2  11        0.04        2.29      1.21 o 
  -8   2  11      111.63      143.79      4.57 o 
  -7   2  11      455.83      468.66     20.03 o 
  -6   2  11       47.81       58.58     10.16 o 
  -5   2  11      370.90      378.70     17.63 o 
  -4   2  11      444.39      473.53      8.37 o 
  -3   2  11      301.58      312.99      7.67 o 
  -2   2  11       53.78       47.30      4.80 o 
  -1   2  11      268.38      322.49      8.37 o 
   0   2  11       10.47        8.12      3.26 o 
   1   2  11      229.21      242.33      8.97 o 
   2   2  11       66.73       60.59      6.02 o 
   3   2  11       71.20       81.58      8.67 o 
   4   2  11      123.38      173.98     29.74 o 
   5   2  11        0.04        0.50      3.95 o 
 -16   3  11        0.78        1.71      5.02 o 
 -15   3  11        5.21        3.19      4.26 o 
 -14   3  11       41.07       44.46      5.10 o 
 -13   3  11       56.94       71.75      4.57 o 
 -12   3  11       10.32        5.29      4.04 o 
 -11   3  11       90.84      118.06      4.30 o 
 -10   3  11        8.15        6.33      1.99 o 
  -9   3  11       55.74       56.95      1.87 o 
  -8   3  11        2.71       -3.29      6.28 o 
  -7   3  11        1.76        0.30      4.78 o 
  -6   3  11        2.00        4.18      6.58 o 
  -5   3  11      130.28      158.71     13.75 o 
  -4   3  11       37.93       46.03      9.86 o 
  -3   3  11       61.67       74.00      1.96 o 
  -2   3  11        6.51        7.00      2.00 o 
  -1   3  11      241.27      252.45     10.89 o 
   0   3  11      140.79      156.12      5.32 o 
   1   3  11      108.39      116.41      5.67 o 
   2   3  11       46.70       62.57      8.43 o 
   3   3  11       34.05       30.83      7.11 o 
   4   3  11       25.20       15.77     15.39 o 
 -16   4  11        1.59       -0.45      2.94 o 
 -15   4  11       14.33       11.22      4.90 o 
 -14   4  11       12.76       11.63      3.84 o 
 -13   4  11        2.14        0.78      1.89 o 
 -12   4  11      281.89      289.13      6.95 o 
 -11   4  11       75.23       75.40      3.81 o 
 -10   4  11       53.04       65.19      3.04 o 
  -9   4  11        0.09        1.49      6.28 o 
  -8   4  11      103.55      143.47     14.35 o 
  -7   4  11       18.54       25.41     15.84 o 
  -6   4  11       72.74       91.16     12.55 o 
  -5   4  11      360.33      359.87     28.39 o 
  -4   4  11        3.82        0.90      5.38 o 
  -3   4  11      327.27      370.71     10.41 o 
  -2   4  11        9.27        4.80      1.86 o 
  -1   4  11      257.90      289.28      7.17 o 
   0   4  11        7.96        8.39      3.01 o 
   1   4  11       43.75       59.54      6.71 o 
   2   4  11       23.09       27.16      6.42 o 
   3   4  11        3.24        0.17      4.42 o 
 -16   5  11       10.16       13.39      4.51 o 
 -15   5  11        1.09        0.32      2.07 o 
 -14   5  11       25.20       23.94      8.24 o 
 -13   5  11       48.88       61.52      3.69 o 
 -12   5  11       15.91       15.66      2.58 o 
 -11   5  11      239.58      259.02      3.80 o 
 -10   5  11        6.17       -6.87      8.37 o 
  -9   5  11      125.46      165.28     16.14 o 
  -8   5  11       40.99       49.62     12.25 o 
  -7   5  11      110.67      152.13     15.84 o 
  -6   5  11      330.30      324.00     19.73 o 
  -5   5  11        7.30        8.67     12.55 o 
  -4   5  11      225.33      229.85     16.14 o 
  -3   5  11       15.13       17.71      1.58 o 
  -2   5  11      460.22      509.93     12.39 o 
  -1   5  11       62.28       49.28      4.64 o 
   0   5  11      267.69      267.69      6.78 o 
   1   5  11       19.17       20.10      3.89 o 
   2   5  11        5.74        5.18      3.66 o 
   3   5  11        0.59        4.52      4.21 o 
 -16   6  11        0.41        4.28      5.39 o 
 -15   6  11       17.97       13.16      4.79 o 
 -14   6  11        8.60        5.86      2.86 o 
 -13   6  11        0.19        0.28      1.69 o 
 -12   6  11       55.64       52.42      1.88 o 
 -11   6  11        7.37        9.86      9.27 o 
 -10   6  11      214.55      254.96     30.19 o 
  -9   6  11        0.06       -0.90      6.58 o 
  -8   6  11      314.78      323.70     21.52 o 
  -7   6  11      487.38      533.22     26.00 o 
  -6   6  11        9.62       12.55     14.65 o 
  -5   6  11       93.95      109.39     13.75 o 
  -4   6  11       78.13       80.97      5.29 o 
  -3   6  11      230.74      243.95     12.25 o 
  -2   6  11       20.05       17.05      2.52 o 
  -1   6  11      241.21      251.27      6.05 o 
   0   6  11       10.81       13.70      3.30 o 
   1   6  11       54.97       54.78      5.85 o 
   2   6  11        0.64       -2.46      3.98 o 
 -15   7  11       11.13        0.00      4.18 o 
 -14   7  11       14.24        0.61      4.21 o 
 -13   7  11       39.17       47.86      8.63 o 
 -12   7  11       21.28       20.26      7.23 o 
 -11   7  11       22.77       37.08      9.75 o 
 -10   7  11        5.29        2.99      8.07 o 
  -9   7  11      144.80      166.78     28.10 o 
  -8   7  11      278.95      288.14     20.92 o 
  -7   7  11       26.59       21.22     10.76 o 
  -6   7  11       63.58       59.48     12.85 o 
  -5   7  11       60.02       49.02     11.96 o 
  -4   7  11      137.27      157.05      6.73 o 
  -3   7  11       79.95       84.17      7.58 o 
  -2   7  11      117.77      114.75      5.08 o 
  -1   7  11        0.20        1.63      2.22 o 
   0   7  11       11.30       11.47      4.09 o 
   1   7  11        9.06        8.41      3.07 o 
 -15   8  11        4.12        0.60      6.28 o 
 -14   8  11       15.30        5.83      8.52 o 
 -13   8  11       15.64       18.38      7.57 o 
 -12   8  11        4.58       12.98      8.61 o 
 -11   8  11       22.93       21.25      8.00 o 
 -10   8  11      122.07      133.37     13.90 o 
  -9   8  11       30.85       -2.69      8.37 o 
  -8   8  11      252.42      277.68     22.12 o 
  -7   8  11      196.24      178.44     18.53 o 
  -6   8  11      220.94      248.09     19.73 o 
  -5   8  11      109.27      112.68     15.24 o 
  -4   8  11       39.60       39.38      2.80 o 
  -3   8  11       77.79       92.77      3.99 o 
  -2   8  11        1.65        1.52      2.02 o 
  -1   8  11       47.07       48.84      4.21 o 
   0   8  11       19.54       16.21      5.35 o 
 -15   9  11        1.14       -1.20      7.47 o 
 -14   9  11        4.83       11.06      6.97 o 
 -13   9  11        8.72       17.59      9.61 o 
 -12   9  11        0.96       -1.51      5.48 o 
 -11   9  11       56.08       88.27     14.94 o 
 -10   9  11       10.51       20.70      8.21 o 
  -9   9  11       51.57        0.60      4.85 o 
  -8   9  11       66.06        3.59      9.27 o 
  -7   9  11       74.24        2.09      8.37 o 
  -6   9  11       19.95        1.79      7.77 o 
  -5   9  11        4.88        6.58      8.97 o 
  -4   9  11       54.92       84.29     14.35 o 
  -3   9  11        2.51       -3.89      7.47 o 
  -2   9  11       53.09       66.95     12.25 o 
  -1   9  11       66.36       71.73     11.96 o 
 -15  10  11        0.89        0.30     10.46 o 
 -14  10  11       10.96        4.13      7.27 o 
 -13  10  11       13.01        8.41      8.69 o 
 -12  10  11       18.95       22.25     14.26 o 
 -11  10  11        0.01        0.43      4.94 o 
 -10  10  11       14.82        0.62      6.46 o 
  -9  10  11       11.21        0.67      5.06 o 
  -8  10  11       23.50       -2.99      9.27 o 
  -7  10  11       35.35       -1.79      8.37 o 
  -6  10  11        0.44       -0.30      5.98 o 
  -5  10  11       53.04       51.41     22.12 o 
  -4  10  11       18.90       17.93     10.76 o 
  -3  10  11       64.30       63.07     13.15 o 
  -2  10  11        5.80        5.38      7.77 o 
 -14  11  11        7.13        0.00      5.98 o 
 -13  11  11        9.04       11.92      8.02 o 
 -12  11  11        1.08        4.71      8.64 o 
 -11  11  11       30.19       16.26     15.84 o 
 -10  11  11       13.23       -0.90      5.60 o 
  -9  11  11       47.49        1.94      6.44 o 
  -8  11  11       55.59       -3.89     10.16 o 
  -7  11  11       42.09       -3.59     15.54 o 
  -6  11  11       19.96       20.62     20.03 o 
  -5  11  11       20.33       27.20     20.03 o 
  -4  11  11        8.92       11.06     15.84 o 
 -13  12  11       13.81       26.90     14.94 o 
 -12  12  11       54.90       64.34     12.14 o 
 -11  12  11        1.68        2.12      8.15 o 
 -10  12  11       16.80        0.28      5.39 o 
  -9  12  11       10.82       -1.24      7.15 o 
  -8  12  11       54.50       -0.30      7.47 o 
  -7  12  11       12.85       -0.90      8.07 o 
  -6  12  11       29.09       28.39     13.45 o 
  -3 -14  12        9.11        4.93      8.72 o 
  -2 -14  12       92.00       58.58     48.42 o 
  -1 -14  12        0.40        4.48     11.36 o 
   0 -14  12       10.15       18.23     13.75 o 
   1 -14  12        1.63        0.42      5.69 o 
   2 -14  12        1.19        7.81     10.64 o 
   3 -14  12       26.35       35.43     11.41 o 
   4 -14  12       16.04       11.96     13.45 o 
  -5 -13  12        2.58        6.93     11.54 o 
  -4 -13  12       62.47       39.58     32.58 o 
  -3 -13  12       41.18       21.59     24.66 o 
  -2 -13  12        0.89        4.06      7.48 o 
  -1 -13  12       17.20       13.93      9.86 o 
   0 -13  12        2.62       -0.36      5.39 o 
   1 -13  12       45.94       53.04     11.41 o 
   2 -13  12       25.58       24.96     11.21 o 
   3 -13  12       57.89       66.87     12.89 o 
   4 -13  12       22.99       23.85     10.33 o 
   5 -13  12       48.55       51.56     18.30 o 
  -6 -12  12       10.57        3.32      7.99 o 
  -5 -12  12       21.41       23.92     20.17 o 
  -4 -12  12        0.21        0.10      4.81 o 
  -3 -12  12       19.71       14.90     16.29 o 
  -2 -12  12       21.65       15.95     15.54 o 
  -1 -12  12       13.03        5.37     10.91 o 
   0 -12  12       77.45      102.51     12.57 o 
   1 -12  12        2.02        9.12      7.61 o 
   2 -12  12       26.79       31.04      9.60 o 
   3 -12  12       22.05       18.61      9.06 o 
   4 -12  12       76.18       84.57     21.82 o 
   5 -12  12       14.21       12.87      7.74 o 
  -7 -11  12       11.90        6.92      7.61 o 
  -6 -11  12        9.28        6.15      7.18 o 
  -5 -11  12        0.17        1.74      7.52 o 
  -4 -11  12       17.11       16.12     11.96 o 
  -3 -11  12       96.23      110.57     12.21 o 
  -2 -11  12       34.07       29.17     26.00 o 
  -1 -11  12       83.79      116.21     29.29 o 
   0 -11  12        4.97       -0.04      6.15 o 
   1 -11  12       91.44      117.71     14.07 o 
   2 -11  12        4.32        7.74     11.20 o 
   3 -11  12      106.08      134.89     23.76 o 
   4 -11  12       16.52       23.28      9.61 o 
   5 -11  12        0.23        0.50      4.81 o 
   6 -11  12        0.41       -3.25      9.04 o 
  -9 -10  12       18.57       -0.30      5.98 o 
  -8 -10  12        1.36        1.30      5.53 o 
  -7 -10  12       12.60       11.42     12.85 o 
  -6 -10  12       83.28       51.05     37.21 o 
  -5 -10  12       33.18       25.11     20.77 o 
  -4 -10  12      189.77      219.59     16.11 o 
  -3 -10  12       60.52       60.36      9.60 o 
  -2 -10  12      177.11      205.01     13.90 o 
  -1 -10  12       15.37       16.56      8.69 o 
   0 -10  12      197.01      208.64     12.77 o 
   1 -10  12        0.55       -2.37      5.06 o 
   2 -10  12       49.51       64.07      9.48 o 
   3 -10  12       39.95       54.10      9.08 o 
   4 -10  12        6.06        7.36      6.12 o 
   5 -10  12       20.90       23.27      9.39 o 
   6 -10  12        4.09        4.55      5.60 o 
  -9  -9  12       12.68       12.47      6.81 o 
  -8  -9  12       22.11       11.45     12.55 o 
  -7  -9  12       14.31        7.39      7.92 o 
  -6  -9  12       25.53       28.10     12.47 o 
  -5  -9  12      198.51      217.86     15.69 o 
  -4  -9  12        6.86        5.40      6.91 o 
  -3  -9  12      146.58      174.56     13.98 o 
  -2  -9  12      185.49      209.07     14.25 o 
  -1  -9  12      233.51      301.26     13.74 o 
   0  -9  12       10.92        7.89      5.81 o 
   1  -9  12      176.56      198.67     14.20 o 
   2  -9  12        9.49       11.85      7.51 o 
   3  -9  12       15.60       21.74      8.67 o 
   4  -9  12       13.56       17.29      6.54 o 
   5  -9  12       11.47       16.68      6.59 o 
   6  -9  12       32.58       34.00      9.56 o 
 -10  -8  12        9.05        8.37      9.27 o 
  -9  -8  12       18.36       11.29      3.91 o 
  -8  -8  12        9.90       15.59      6.72 o 
  -7  -8  12       58.42       63.80     10.46 o 
  -6  -8  12      281.92      298.39     16.13 o 
  -5  -8  12      136.69      143.37     12.22 o 
  -4  -8  12       24.51       30.39      6.63 o 
  -3  -8  12      160.53      184.20     10.56 o 
  -2  -8  12       33.69       50.34      7.40 o 
  -1  -8  12      105.47      104.97     10.54 o 
   0  -8  12      261.03      304.79     12.25 o 
   1  -8  12       11.31       12.89      5.48 o 
   2  -8  12        8.91        5.51      4.96 o 
   3  -8  12       96.18       66.40     27.20 o 
   4  -8  12       12.05       17.12      7.07 o 
   5  -8  12       27.61       34.82      7.47 o 
   6  -8  12        0.64       -2.83      8.19 o 
 -11  -7  12        0.09        3.89      7.77 o 
 -10  -7  12        2.46        2.78      3.43 o 
  -9  -7  12        2.71       13.57      4.86 o 
  -8  -7  12       36.33       38.81      7.15 o 
  -7  -7  12       69.51       85.05      9.68 o 
  -6  -7  12        2.55       -1.87      3.79 o 
  -5  -7  12       36.38       42.10      6.54 o 
  -4  -7  12      140.74      166.07      9.19 o 
  -3  -7  12       24.02       47.03     11.81 o 
  -2  -7  12        0.23        1.58      3.48 o 
  -1  -7  12      242.79      301.02     12.70 o 
   0  -7  12       50.60       63.31      8.28 o 
   1  -7  12      135.29      154.50     10.64 o 
   2  -7  12       48.35       63.62      8.73 o 
   3  -7  12       17.32       19.58      5.92 o 
   4  -7  12       64.77       41.43     39.75 o 
   5  -7  12        0.86       -1.71      4.72 o 
   6  -7  12       13.91        7.67     10.46 o 
 -12  -6  12        0.98        6.58      8.37 o 
 -11  -6  12       18.24        9.33      3.52 o 
 -10  -6  12        4.58        5.95      3.57 o 
  -9  -6  12       49.86       49.37      6.02 o 
  -8  -6  12       28.38       35.47      6.42 o 
  -7  -6  12       78.44       87.66      7.39 o 
  -6  -6  12        2.14        2.06      3.74 o 
  -5  -6  12        2.20        4.77      4.65 o 
  -4  -6  12      413.74      501.86     15.53 o 
  -3  -6  12        2.67        5.68      3.80 o 
  -2  -6  12      257.23      320.53     12.05 o 
  -1  -6  12       71.77       67.63      6.12 o 
   0  -6  12       90.02       96.71     12.25 o 
   1  -6  12       81.30       70.53      6.55 o 
   2  -6  12       48.59       63.18      6.55 o 
   3  -6  12       32.79       38.49      6.34 o 
   4  -6  12       34.77       24.21     19.73 o 
   5  -6  12       18.08       15.65     13.60 o 
   6  -6  12        0.10       14.49     14.65 o 
 -12  -5  12        5.93        9.27      8.07 o 
 -11  -5  12       34.39       33.42      5.32 o 
 -10  -5  12       32.47       30.95      6.30 o 
  -9  -5  12        4.14        7.02      3.34 o 
  -8  -5  12      133.44      147.76      8.21 o 
  -7  -5  12        3.61        2.09      3.17 o 
  -6  -5  12      134.24      150.97      7.39 o 
  -5  -5  12       55.48       62.54      5.60 o 
  -4  -5  12       11.85       15.66      5.07 o 
  -3  -5  12       70.78       70.81      7.77 o 
  -2  -5  12        4.85       10.10      4.53 o 
  -1  -5  12       45.33       56.04      6.19 o 
   0  -5  12        4.89        3.06      3.80 o 
   1  -5  12        1.09        4.93      3.59 o 
   2  -5  12      151.94      154.08      8.24 o 
   3  -5  12        2.33        4.48      4.02 o 
   4  -5  12       48.72       46.85     30.04 o 
   5  -5  12        0.29       -0.47      3.48 o 
   6  -5  12       19.90       17.47     13.90 o 
 -13  -4  12        2.57       24.81     15.84 o 
 -12  -4  12       13.47       11.43      4.07 o 
 -11  -4  12       20.47       32.16      4.86 o 
 -10  -4  12       16.48       13.10      5.08 o 
  -9  -4  12      181.13      195.33      6.89 o 
  -8  -4  12        0.04       -0.98      2.23 o 
  -7  -4  12      204.98      198.10      9.05 o 
  -6  -4  12      747.93      796.07     15.53 o 
  -5  -4  12      381.60      422.81     11.94 o 
  -4  -4  12       86.80      112.39      5.71 o 
  -3  -4  12       55.56       56.16      4.54 o 
  -2  -4  12       95.08      102.79      6.28 o 
  -1  -4  12       26.85       28.09      6.65 o 
   0  -4  12      522.05      527.49     15.09 o 
   1  -4  12      117.46      120.36      6.87 o 
   2  -4  12       54.13       71.40      6.34 o 
   3  -4  12       50.44       47.79      6.13 o 
   4  -4  12        7.38        4.66      5.08 o 
   5  -4  12        3.11       -1.22      3.79 o 
   6  -4  12        0.03       -1.87      4.51 o 
 -13  -3  12       29.99       32.78     13.79 o 
 -12  -3  12        4.21        7.41      4.35 o 
 -11  -3  12       10.57        6.52      4.18 o 
 -10  -3  12      136.28      139.42      7.29 o 
  -9  -3  12        7.87        2.90      2.77 o 
  -8  -3  12      717.79      745.56     13.83 o 
  -7  -3  12      174.98      184.06      8.01 o 
  -6  -3  12      161.44      205.95      7.78 o 
  -5  -3  12      126.43      132.66      7.77 o 
  -4  -3  12        2.88        4.03      3.80 o 
  -3  -3  12      104.39      112.60      7.60 o 
  -2  -3  12      226.79      243.97      8.06 o 
  -1  -3  12      165.87      181.73      6.44 o 
   0  -3  12       10.31       11.49      3.48 o 
   1  -3  12      270.24      263.38     11.06 o 
   2  -3  12        1.62        2.00      3.80 o 
   3  -3  12      153.17      140.90     12.68 o 
   4  -3  12       17.46        9.93     12.25 o 
   5  -3  12        0.47        3.44      4.42 o 
   6  -3  12       13.89       -0.30      7.47 o 
 -14  -2  12        4.49        5.17      6.46 o 
 -13  -2  12       20.59       13.56      6.39 o 
 -12  -2  12        9.30       18.05      8.97 o 
 -11  -2  12       83.49       95.05      7.46 o 
 -10  -2  12       12.43        4.82      3.30 o 
  -9  -2  12       50.20       50.21      4.86 o 
  -8  -2  12        3.04        3.76      2.52 o 
  -7  -2  12      328.75      336.78     10.58 o 
  -6  -2  12       41.94       62.34      6.87 o 
  -5  -2  12       70.07       91.48      4.02 o 
  -4  -2  12      127.13      125.36      4.33 o 
  -3  -2  12      314.31      325.74      7.08 o 
  -2  -2  12      304.14      323.14      8.35 o 
  -1  -2  12        4.39        7.11      3.21 o 
   0  -2  12      195.91      206.82      8.06 o 
   1  -2  12        7.17        5.64      3.15 o 
   2  -2  12       63.80       97.71     16.29 o 
   3  -2  12       18.65       21.30      4.96 o 
   4  -2  12        2.94       -0.30      3.89 o 
   5  -2  12       27.28        0.60      5.08 o 
 -14  -1  12       21.60       12.60      4.38 o 
 -13  -1  12        1.04        1.48      3.82 o 
 -12  -1  12        9.62        7.23      3.15 o 
 -11  -1  12        6.82        5.58      3.37 o 
 -10  -1  12       12.49       13.51      3.90 o 
  -9  -1  12       40.71       41.90      9.27 o 
  -8  -1  12       29.38       21.87      5.40 o 
  -7  -1  12      193.02      189.27      4.96 o 
  -6  -1  12       48.72       56.60      4.01 o 
  -5  -1  12      265.57      275.78      5.28 o 
  -4  -1  12      449.80      475.56      8.90 o 
  -3  -1  12      658.61      723.04     12.25 o 
  -2  -1  12       63.37       69.50      4.11 o 
  -1  -1  12       55.17       62.37      4.78 o 
   0  -1  12       25.83       23.92      5.69 o 
   1  -1  12        3.13        7.99      5.27 o 
   2  -1  12       23.79       25.51      5.61 o 
   3  -1  12        0.28        0.90      4.18 o 
   4  -1  12       19.83        0.30      4.18 o 
   5  -1  12       10.10       -0.60      8.07 o 
 -15   0  12        2.89        8.25      3.82 o 
 -14   0  12       16.23       14.67      7.32 o 
 -13   0  12        3.86        4.98      3.39 o 
 -12   0  12        4.04        4.44      2.66 o 
 -11   0  12        1.25        0.96      1.99 o 
 -10   0  12        1.98        4.05      2.43 o 
  -9   0  12      209.15      214.39      6.28 o 
  -8   0  12      139.53      140.88      9.12 o 
  -7   0  12      238.69      250.44      6.05 o 
  -6   0  12      267.11      299.67      7.86 o 
  -5   0  12      202.80      196.52      3.98 o 
  -4   0  12      157.65      163.58      6.32 o 
  -3   0  12      395.76      383.36     14.20 o 
  -2   0  12        3.13        3.26      2.72 o 
  -1   0  12      125.38      129.93      5.58 o 
   0   0  12      195.90      204.74      7.56 o 
   1   0  12      141.25      144.36     14.05 o 
   2   0  12       70.89       72.93      8.67 o 
   3   0  12        5.52        4.48      8.67 o 
   4   0  12       37.51        0.00      3.29 o 
   5   0  12       30.20        0.00      4.18 o 
 -15   1  12        4.19       -2.86      3.75 o 
 -14   1  12        3.03        2.22      3.43 o 
 -13   1  12        1.10        2.31      2.53 o 
 -12   1  12       22.17       39.12      5.49 o 
 -11   1  12       39.43       36.07      3.15 o 
 -10   1  12       56.67       54.12      2.80 o 
  -9   1  12        4.43        7.12      2.28 o 
  -8   1  12       56.12       60.97      2.69 o 
  -7   1  12      324.84      382.62      6.96 o 
  -6   1  12        4.18        5.53      0.74 o 
  -5   1  12      169.39      167.48      4.06 o 
  -4   1  12      156.28      168.27      3.66 o 
  -3   1  12        3.21        6.46      1.33 o 
  -2   1  12        0.36        3.50      3.26 o 
  -1   1  12      107.97      120.67      5.79 o 
   0   1  12        9.78       13.72      5.17 o 
   1   1  12        4.22        8.38      3.80 o 
   2   1  12       67.64       67.11      6.30 o 
   3   1  12       48.77       60.67      9.27 o 
   4   1  12       89.32        0.00      6.87 o 
 -15   2  12        1.06        1.75      3.12 o 
 -14   2  12       16.20        9.94      4.85 o 
 -13   2  12      117.69      122.94      5.54 o 
 -12   2  12        8.37        4.22      2.32 o 
 -11   2  12      133.14      151.65      7.14 o 
 -10   2  12        2.61        3.92      1.50 o 
  -9   2  12       26.51       27.95      1.87 o 
  -8   2  12       36.62       24.21     14.94 o 
  -7   2  12       33.78       41.84     10.46 o 
  -6   2  12      113.37      109.69     12.85 o 
  -5   2  12       63.58       47.82     10.46 o 
  -4   2  12      311.95      350.34      7.17 o 
  -3   2  12       24.09       19.00      3.74 o 
  -2   2  12       84.12       88.54      6.06 o 
  -1   2  12       39.94       33.11      4.04 o 
   0   2  12      168.18      172.96      9.51 o 
   1   2  12        6.80        8.83      3.87 o 
   2   2  12       78.32      100.64      8.89 o 
   3   2  12       67.14       87.91      7.57 o 
   4   2  12        0.22        2.99      4.59 o 
 -15   3  12        9.78        2.89      3.19 o 
 -14   3  12       27.84       21.58      8.93 o 
 -13   3  12       45.78       40.68      3.53 o 
 -12   3  12      201.57      230.78      7.90 o 
 -11   3  12       58.85       52.39      3.75 o 
 -10   3  12       15.26       22.76      1.36 o 
  -9   3  12       16.33       12.85      8.37 o 
  -8   3  12       21.91       31.98     10.16 o 
  -7   3  12       96.50       90.56     21.52 o 
  -6   3  12      658.40      735.28     28.99 o 
  -5   3  12      480.12      484.80     23.01 o 
  -4   3  12       19.04       13.72      0.92 o 
  -3   3  12       34.81       41.05      2.77 o 
  -2   3  12      134.53      128.88      4.10 o 
  -1   3  12       66.60       81.68      5.09 o 
   0   3  12       45.62       47.33      3.69 o 
   1   3  12      114.96      128.99      6.66 o 
   2   3  12        6.07        2.69      3.98 o 
   3   3  12        7.28        4.96      5.08 o 
 -15   4  12        0.65       -0.41      2.71 o 
 -14   4  12       25.10       30.92      9.97 o 
 -13   4  12       41.41       42.06     10.59 o 
 -12   4  12        0.23        0.75      1.44 o 
 -11   4  12      157.53      166.07     11.37 o 
 -10   4  12        0.20       -8.37      8.67 o 
  -9   4  12      102.25      123.74     14.65 o 
  -8   4  12      216.48      227.46     18.83 o 
  -7   4  12     1573.68     1638.24     50.21 o 
  -6   4  12      204.70      241.21     18.83 o 
  -5   4  12      138.80      178.44     25.70 o 
  -4   4  12      210.91      226.57     17.34 o 
  -3   4  12       37.42       34.71      1.56 o 
  -2   4  12      198.89      213.50      5.31 o 
  -1   4  12       20.01       21.67      2.60 o 
   0   4  12       52.11       65.45      4.09 o 
   1   4  12        2.95        3.87      3.42 o 
   2   4  12       18.24       17.39      5.23 o 
 -15   5  12       10.08        0.00      7.17 o 
 -14   5  12        9.17        3.05      3.11 o 
 -13   5  12       30.39       24.07      7.65 o 
 -12   5  12       97.97       99.00      6.53 o 
 -11   5  12        8.08        0.90      6.58 o 
 -10   5  12       62.04       75.32     22.72 o 
  -9   5  12        4.29        2.99      7.77 o 
  -8   5  12      459.21      568.80     28.10 o 
  -7   5  12      192.48      174.85     17.63 o 
  -6   5  12      115.11      117.16     24.81 o 
  -5   5  12       30.18       44.24     11.36 o 
  -4   5  12        7.66        1.79      6.58 o 
  -3   5  12       37.07       46.44      2.26 o 
  -2   5  12        4.98        4.35      1.99 o 
  -1   5  12      102.50      108.16      4.97 o 
   0   5  12        3.29        5.05      2.52 o 
   1   5  12       22.34       24.12      4.16 o 
   2   5  12        0.66       -2.19      3.23 o 
 -15   6  12        1.29        0.00      4.78 o 
 -14   6  12       23.82        0.00      5.38 o 
 -13   6  12      106.04      122.24     16.44 o 
 -12   6  12        1.13       -3.29      8.07 o 
 -11   6  12       94.46       98.03     25.41 o 
 -10   6  12        7.46        8.37      9.56 o 
  -8   6  12       15.00       -0.60      6.87 o 
  -7   6  12      165.15      184.11     18.53 o 
  -6   6  12       19.62       22.12     10.46 o 
  -5   6  12      132.42      146.45     15.84 o 
  -4   6  12      149.02      164.69     16.74 o 
  -3   6  12       47.90       43.25     11.29 o 
  -2   6  12      135.55      153.98      4.21 o 
  -1   6  12       17.49       11.21      4.47 o 
   0   6  12       51.94       53.34      8.37 o 
   1   6  12        2.81        4.74      3.68 o 
 -15   7  12       23.67        0.00      5.08 o 
 -14   7  12       12.12        0.00      5.38 o 
 -13   7  12       33.48       34.37     13.15 o 
 -12   7  12       68.30       71.43     15.54 o 
 -11   7  12       41.19       44.83     14.05 o 
 -10   7  12      154.45      204.45     31.68 o 
  -9   7  12        9.38       11.36     10.76 o 
  -8   7  12      256.09      288.14     22.12 o 
  -7   7  12        6.66        0.90     11.36 o 
  -6   7  12      135.30      156.32     17.34 o 
  -5   7  12       59.32        0.30      6.28 o 
  -4   7  12       45.21        0.90      6.58 o 
  -3   7  12      142.89      180.83     17.04 o 
   0   7  12        5.58        5.83      2.94 o 
 -15   8  12        6.80        0.00      5.38 o 
 -14   8  12        6.83        2.99      8.67 o 
 -13   8  12       69.71       74.42     16.14 o 
 -12   8  12       11.95       18.23     12.25 o 
 -11   8  12       37.87       54.40     24.81 o 
 -10   8  12        0.63       -3.89      9.56 o 
  -9   8  12       15.65       -0.30      6.58 o 
  -8   8  12        6.38        0.90      7.47 o 
  -7   8  12       53.31        0.30      6.58 o 
  -6   8  12      100.96       99.53     16.44 o 
  -5   8  12       45.98        1.79      7.77 o 
  -4   8  12      136.74      169.17     17.63 o 
  -3   8  12        3.48        5.08      8.07 o 
  -2   8  12       52.58       69.94     12.85 o 
  -1   8  12        3.20        6.58      7.47 o 
 -15   9  12        6.19        8.07      9.27 o 
 -14   9  12        0.68       -5.50      6.75 o 
 -13   9  12        1.59        2.74      9.71 o 
 -12   9  12        0.49       -9.27     18.23 o 
 -11   9  12        4.67        8.67     11.06 o 
 -10   9  12       10.83        1.79      8.97 o 
  -9   9  12       36.97        2.09      8.97 o 
  -8   9  12       21.57       -1.20      8.07 o 
  -7   9  12       11.65        0.90      7.47 o 
  -6   9  12       33.14        0.00      4.78 o 
  -5   9  12       35.64       46.03     22.12 o 
  -4   9  12        0.58       -0.60     10.76 o 
  -3   9  12        2.66       13.45      9.86 o 
  -2   9  12       21.95       13.45      9.27 o 
 -14  10  12        1.96       -0.30     10.16 o 
 -13  10  12        5.67        5.70      8.96 o 
 -12  10  12       13.10       14.41      8.82 o 
 -11  10  12       44.70       54.40     16.74 o 
 -10  10  12       12.43        0.60      7.77 o 
  -9  10  12        9.61        2.09      9.27 o 
  -8  10  12        3.95        0.30      7.17 o 
  -7  10  12        5.77       -1.79     14.05 o 
  -6  10  12       23.71       41.55     23.01 o 
  -5  10  12        4.55        4.48     14.94 o 
  -4  10  12       10.37        7.77     15.54 o 
 -13  11  12       17.51       17.48      9.51 o 
 -12  11  12       71.50      119.26     23.76 o 
 -11  11  12        0.84        0.76      6.02 o 
 -10  11  12       52.09       -2.69     10.46 o 
  -9  11  12       21.39        1.20     14.35 o 
  -8  11  12       14.06       -1.20     14.35 o 
  -7  11  12       46.83        0.60      8.07 o 
  -6  11  12        1.78        8.97     11.06 o 
 -11  12  12        7.01       -0.13      4.96 o 
 -10  12  12        6.15        1.79     15.54 o 
  -9  12  12       11.78        1.20      9.27 o 
  -1 -14  13       18.87       12.21      9.83 o 
   0 -14  13        0.19        6.00      8.56 o 
   1 -14  13        4.67        8.01      8.97 o 
  -4 -13  13       11.42        9.64     15.54 o 
  -3 -13  13       14.65       10.48     10.45 o 
   0 -13  13        9.78       -3.59     10.46 o 
   1 -13  13       10.86       17.63     13.45 o 
   2 -13  13       36.32       50.97     12.21 o 
   3 -13  13       17.99       31.64     11.18 o 
  -6 -12  13        8.23        6.77     10.61 o 
  -5 -12  13        9.89       13.59     12.85 o 
  -4 -12  13       55.23       36.00     32.43 o 
  -3 -12  13       58.82       48.47     38.26 o 
  -2 -12  13       41.42       17.33     19.58 o 
  -1 -12  13       25.44       12.80     13.75 o 
   0 -12  13        2.17        5.55      7.08 o 
   1 -12  13       58.40       67.55     11.96 o 
   2 -12  13        0.06       -0.48      4.94 o 
   3 -12  13       81.15      104.63     14.65 o 
   4 -12  13       17.56       19.11     10.99 o 
  -7 -11  13        0.78        1.14      5.74 o 
  -6 -11  13        6.86       13.38     11.81 o 
  -5 -11  13      162.57      197.58     15.19 o 
  -4 -11  13       14.15        8.72      7.66 o 
  -3 -11  13      115.39      125.12     31.83 o 
  -2 -11  13       81.34      132.35     30.49 o 
  -1 -11  13        2.15        2.99      6.13 o 
   0 -11  13       41.94       50.07      9.93 o 
   1 -11  13        0.97       -1.20      5.23 o 
   2 -11  13       69.91       85.86     13.42 o 
   3 -11  13        1.53       -2.84      7.92 o 
   4 -11  13       29.98       39.40      9.23 o 
   5 -11  13        0.18       -0.90      4.74 o 
  -8 -10  13        0.26       -7.39      7.39 o 
  -7 -10  13        1.18        0.43      4.78 o 
  -6 -10  13       57.32       84.11     17.70 o 
  -5 -10  13       42.55       -0.27      4.59 o 
  -4 -10  13      109.01      112.43     11.66 o 
  -3 -10  13       97.35      124.69     11.51 o 
  -2 -10  13        0.79        0.47      4.54 o 
  -1 -10  13       30.22       19.70     17.19 o 
   0 -10  13        2.47        2.62      6.34 o 
   1 -10  13       14.89       22.07      9.40 o 
   2 -10  13        0.11        4.04      5.60 o 
   3 -10  13        1.79        5.08      5.71 o 
   4 -10  13        4.71        2.42      5.15 o 
   5 -10  13        8.51       13.17      8.54 o 
  -9  -9  13       24.13       28.68      8.67 o 
  -8  -9  13        0.24       10.28     14.35 o 
  -7  -9  13       18.19       25.65     12.98 o 
  -6  -9  13        8.47        2.34      6.36 o 
  -5  -9  13       49.00       21.80     17.93 o 
  -4  -9  13      101.11      123.86     14.50 o 
  -3  -9  13       42.33       44.92     13.31 o 
  -2  -9  13       33.36       34.83      7.81 o 
  -1  -9  13        1.32        1.77      4.75 o 
   0  -9  13      136.55      170.35     11.57 o 
   1  -9  13        1.20        1.08      4.33 o 
   2  -9  13        8.78        2.39      4.65 o 
   3  -9  13       14.50        6.58      9.86 o 
   4  -9  13       11.26        9.37      9.71 o 
   5  -9  13       16.14        5.48      6.15 o 
 -10  -8  13       23.03       10.31      7.01 o 
  -9  -8  13        0.60        5.82      8.00 o 
  -8  -8  13       23.33       31.11      8.74 o 
  -7  -8  13        7.70        4.88      6.64 o 
  -6  -8  13      131.20      150.23     12.72 o 
  -5  -8  13       21.69       25.33      8.35 o 
  -4  -8  13       25.83       28.08      7.96 o 
  -3  -8  13       37.42       62.56      7.92 o 
  -2  -8  13       31.87       27.50      6.76 o 
  -1  -8  13      139.11      177.96     17.93 o 
   0  -8  13        0.44        2.19      4.30 o 
   1  -8  13       38.70       41.75      7.18 o 
   2  -8  13       68.87       55.62     39.45 o 
   3  -8  13       24.21       11.53      9.56 o 
   4  -8  13       10.38       11.78     11.51 o 
   5  -8  13       23.89       16.92     16.59 o 
 -11  -7  13        8.87       11.66      9.27 o 
 -10  -7  13       10.38       18.01      5.53 o 
  -9  -7  13       32.36       26.77      5.10 o 
  -8  -7  13        1.54        3.99      4.64 o 
  -7  -7  13       57.90       66.06     10.01 o 
  -6  -7  13       65.30       85.78      7.91 o 
  -5  -7  13       58.83       63.44      8.77 o 
  -4  -7  13       31.25       33.54      7.17 o 
  -3  -7  13       58.36       55.36     11.41 o 
  -2  -7  13       68.21       80.94      7.39 o 
  -1  -7  13        0.12       -0.24      2.64 o 
   0  -7  13       52.06       65.10      8.73 o 
   1  -7  13       19.38       23.95      6.96 o 
   2  -7  13        7.26        8.40      6.11 o 
   3  -7  13       41.65       30.63     22.86 o 
   4  -7  13        9.73        9.42     10.01 o 
   5  -7  13       28.35       12.09     13.30 o 
 -12  -6  13        0.10        8.37      8.37 o 
 -11  -6  13        1.91        2.84      4.65 o 
 -10  -6  13       40.21       36.79      5.58 o 
  -9  -6  13        0.03        1.32      3.46 o 
  -8  -6  13      127.92      134.94      8.63 o 
  -7  -6  13       20.89       25.92      5.57 o 
  -6  -6  13       67.42       59.74      7.73 o 
  -5  -6  13      108.50      115.23     11.06 o 
  -4  -6  13       49.25       56.82      7.38 o 
  -3  -6  13      106.27      123.31      7.61 o 
  -2  -6  13       22.45       26.24      5.92 o 
  -1  -6  13       49.86       58.63      6.21 o 
   0  -6  13       28.60       39.05      7.06 o 
   1  -6  13      113.40      121.85      8.02 o 
   2  -6  13      209.04      234.45     24.51 o 
   3  -6  13       93.96       90.14      8.02 o 
   4  -6  13       24.47       20.31     14.65 o 
   5  -6  13        2.18       -2.42      4.30 o 
 -12  -5  13       42.12       35.13      8.82 o 
 -11  -5  13       39.96       37.36      8.73 o 
 -10  -5  13        9.77        9.80      4.16 o 
  -9  -5  13      139.10      151.50      6.76 o 
  -8  -5  13        7.62        0.44      3.57 o 
  -7  -5  13       58.23       64.14      5.91 o 
  -6  -5  13       12.17       14.23      6.87 o 
  -5  -5  13       90.65       93.86      6.55 o 
  -4  -5  13       76.66      113.55      7.83 o 
  -3  -5  13        2.98        1.49      2.98 o 
  -2  -5  13       53.63       57.98      5.36 o 
  -1  -5  13        0.08       -0.28      6.58 o 
   0  -5  13      155.12      181.13     10.01 o 
   1  -5  13       56.64       69.68      6.65 o 
   2  -5  13       85.07       87.91      7.19 o 
   3  -5  13       32.11       26.26     19.13 o 
   4  -5  13        5.92        2.93      4.12 o 
   5  -5  13        7.68        3.68      4.51 o 
 -13  -4  13       22.05       28.99      9.27 o 
 -12  -4  13       65.11       75.67      6.67 o 
 -11  -4  13        6.86        4.27      4.37 o 
 -10  -4  13      113.19      118.66      7.19 o 
  -9  -4  13       16.21       18.67      3.71 o 
  -8  -4  13       40.67       44.41      4.81 o 
  -7  -4  13       44.15       53.14      4.96 o 
  -6  -4  13       63.48       85.05      6.61 o 
  -5  -4  13      367.09      409.03     11.72 o 
  -4  -4  13       54.03       56.19      4.75 o 
  -3  -4  13      121.82      154.52      7.57 o 
  -2  -4  13       30.53       31.48      4.30 o 
  -1  -4  13      317.45      386.14     12.13 o 
   0  -4  13       14.81       20.75      5.19 o 
   1  -4  13      249.36      275.00     15.24 o 
   2  -4  13       56.29       60.76     11.51 o 
   3  -4  13       45.51       30.71     23.16 o 
   4  -4  13       40.91       33.74     25.11 o 
   5  -4  13       12.62        5.81      4.94 o 
 -13  -3  13        2.91        4.90      4.63 o 
 -12  -3  13        3.04        6.61      4.49 o 
 -11  -3  13       43.62       39.77      5.39 o 
 -10  -3  13       10.74       13.25      4.81 o 
  -9  -3  13      173.40      167.36      7.39 o 
  -8  -3  13       81.51       76.64      4.75 o 
  -7  -3  13      154.63      162.96     12.70 o 
  -6  -3  13      182.68      209.63      8.07 o 
  -5  -3  13        8.64        7.78      3.30 o 
  -4  -3  13      215.54      228.34      7.83 o 
  -3  -3  13       39.46       48.97      4.69 o 
  -2  -3  13      165.11      192.60      9.79 o 
  -1  -3  13       34.06       31.90      4.21 o 
   0  -3  13      512.81      580.30     14.76 o 
   1  -3  13      157.86      183.10     12.25 o 
   2  -3  13      367.93      386.96     17.63 o 
   3  -3  13       39.47       45.76     31.83 o 
   4  -3  13        2.50        1.45      4.75 o 
   5  -3  13        3.28        0.60      4.78 o 
 -14  -2  13        4.18        3.11      4.52 o 
 -13  -2  13        6.93        4.44      3.18 o 
 -12  -2  13       14.91        9.74      5.23 o 
 -11  -2  13       17.98       22.70      4.45 o 
 -10  -2  13      268.88      280.90     11.29 o 
  -9  -2  13        7.33        6.93      3.35 o 
  -8  -2  13      442.31      488.84     10.94 o 
  -7  -2  13      134.67      120.25      6.86 o 
  -6  -2  13      466.03      533.67     17.78 o 
  -5  -2  13      252.71      291.33      7.57 o 
  -4  -2  13      161.29      197.04      5.48 o 
  -3  -2  13       77.27       92.17      5.24 o 
  -2  -2  13        5.49       11.09      2.64 o 
  -1  -2  13      381.01      420.51     11.06 o 
   0  -2  13       16.50       21.22      4.53 o 
   1  -2  13      442.88      447.12     34.22 o 
   2  -2  13       85.50       92.71     12.25 o 
   3  -2  13       28.85       19.04     15.09 o 
   4  -2  13        9.38        0.30      4.18 o 
 -14  -1  13        6.39        5.12      6.42 o 
 -13  -1  13        2.51        0.09      2.11 o 
 -12  -1  13        8.03        5.22      3.82 o 
 -11  -1  13       26.95       26.33      5.92 o 
 -10  -1  13       20.25       16.05      3.68 o 
  -9  -1  13      176.02      184.79      8.76 o 
  -8  -1  13       29.73       25.95      2.82 o 
  -7  -1  13      123.16      137.95      7.72 o 
  -6  -1  13      151.81      149.39      4.10 o 
  -5  -1  13      267.21      291.35      7.92 o 
  -4  -1  13      117.06      116.84      4.34 o 
  -3  -1  13       87.00      100.23      6.72 o 
  -2  -1  13      118.49      131.97      4.64 o 
  -1  -1  13       45.78       46.24      4.18 o 
   0  -1  13      134.54      166.99      6.44 o 
   1  -1  13        2.45        1.33      4.18 o 
   2  -1  13        1.30        5.98      5.08 o 
   3  -1  13        5.79        1.20      4.48 o 
   4  -1  13        3.31       -0.60      4.48 o 
 -14   0  13       35.71       22.61     10.31 o 
 -13   0  13        4.89        0.61      2.27 o 
 -12   0  13       74.83       96.50      5.86 o 
 -11   0  13       72.28       73.64      4.76 o 
 -10   0  13       14.09       22.10      4.75 o 
  -9   0  13        0.01       -1.83      2.64 o 
  -8   0  13       55.81       53.51      4.78 o 
  -7   0  13      235.42      218.09      9.82 o 
  -6   0  13        6.19       12.00      1.51 o 
  -5   0  13      379.69      381.00      6.46 o 
  -4   0  13       96.56      105.22      6.34 o 
  -3   0  13       27.30       34.55      2.35 o 
  -2   0  13       16.73       14.08      2.21 o 
  -1   0  13       36.95       34.83      3.27 o 
   0   0  13       50.23       50.51      5.98 o 
   1   0  13       32.49       39.15      6.58 o 
   2   0  13        1.01        1.20      6.58 o 
   3   0  13       22.18        0.00      2.99 o
[truncated: 54,602 more chars]
